# Supplementary material for: Manipulating interstitial carbon atoms in the nickel octahedral site for highly efficient hydrogenation of alkyne
Source: Nat Commun. 2020 Jul 3;11:3324. doi: 10.1038/s41467-020-17188-3 (PMC7335178; doi:10.1038/s41467-020-17188-3)
Supplement: Supplementary file 2 — Source Data [file 41467_2020_17188_MOESM2_ESM.xlsx]

## Sheet: Fig. 1b
Time (min)	Temperature (oC)	m/Z (2)
0.000783333	20.1469	3.22725e-10
0.05678	20.6673	3.19478e-10
0.11355	21.1947	3.21028e-10
0.17162	21.7343	3.25972e-10
0.22865	22.2643	3.18135e-10
0.28438	22.7821	3.23706e-10
0.34167	23.3144	3.23885e-10
0.39767	23.8348	3.22408e-10
0.45417	24.3598	3.24483e-10
0.51433	24.9189	3.20003e-10
0.56798	25.4174	3.24581e-10
0.62475	25.9449	3.23043e-10
0.68125	26.4699	3.23421e-10
0.73725	26.9902	3.21285e-10
0.79272	27.5056	3.24473e-10
0.84845	28.0235	3.24825e-10
0.90208	28.5219	3.25752e-10
0.95887	29.0495	3.22908e-10
1.01563	29.577	3.24837e-10
1.0724	30.1045	3.24028e-10
1.12605	30.603	3.23482e-10
1.1797	31.1015	3.23177e-10
1.23542	31.6192	3.23909e-10
1.29193	32.1444	3.2419e-10
1.34688	32.655	3.26693e-10
1.40443	33.1898	3.26009e-10
1.46017	33.7076	3.27803e-10
1.51798	34.2449	3.21736e-10
1.5724	34.7505	3.25814e-10
1.62813	35.2684	3.24141e-10
1.68517	35.7984	3.27779e-10
1.74298	36.3356	3.22115e-10
1.7974	36.8412	3.24105e-10
1.85313	37.3591	3.22859e-10
1.90965	37.8843	3.25704e-10
1.96537	38.402	3.25057e-10
2.02318	38.9392	3.24813e-10
2.07578	39.428	3.29061e-10
2.131	39.9411	3.28524e-10
2.18568	40.4492	3.24003e-10
2.23933	40.9477	3.28389e-10
2.29507	41.4656	3.28487e-10
2.35183	41.9931	3.28841e-10
2.40652	42.5012	3.28847e-10
2.46328	43.0287	3.28524e-10
2.51798	43.537	3.24337e-10
2.57475	44.0645	3.27154e-10
2.63282	44.604	3.30599e-10
2.68958	45.1315	3.26485e-10
2.74558	45.6519	3.28438e-10
2.80027	46.16	3.31209e-10
2.85703	46.6875	3.27706e-10
2.91512	47.2272	3.26644e-10
2.97188	47.7547	3.28255e-10
3.0297	48.2919	3.295e-10
3.08673	48.8219	3.2712e-10
3.14142	49.33	3.2856e-10
3.19818	49.8575	3.29341e-10
3.25392	50.3753	3.24251e-10
3.31095	50.9053	3.28926e-10
3.3698	51.4521	3.25643e-10
3.42475	51.9627	3.2817e-10
3.48257	52.5	3.25814e-10
3.53725	53.0081	3.27962e-10
3.59402	53.5356	3.30123e-10
3.64948	54.051	3.31527e-10
3.70443	54.5616	3.2911e-10
3.7612	55.0891	3.27974e-10
3.81485	55.5876	3.32149e-10
3.8737	56.1344	3.30806e-10
3.9284	56.6427	3.33211e-10
3.98412	57.1604	3.35457e-10
4.04193	57.6977	3.27364e-10
4.0987	58.2251	3.30208e-10
4.15573	58.7551	3.29799e-10
4.21485	59.3044	3.32137e-10
4.26953	59.8126	3.31331e-10
4.32318	60.3111	3.32345e-10
4.37813	60.8217	3.27755e-10
4.43595	61.3589	3.26925e-10
4.49167	61.8766	3.2806e-10
4.5474	62.3945	3.28243e-10
4.60548	62.9342	3.32515e-10
4.66407	63.4786	3.31038e-10
4.72318	64.0279	3.34981e-10
4.77787	64.536	3.33736e-10
4.83257	65.0443	3.23555e-10
4.8862	65.5427	3.32686e-10
4.9422	66.063	3.33346e-10
4.99897	66.5905	3.30587e-10
5.05703	67.1301	3.33761e-10
5.11198	67.6407	3.31368e-10
5.16875	68.1682	3.28711e-10
5.22657	68.7054	3.28572e-10
5.28333	69.2329	3.28853e-10
5.34012	69.7605	3.29671e-10
5.3948	70.2686	3.30709e-10
5.45053	70.7865	3.30977e-10
5.50652	71.3067	3.337e-10
5.56537	71.8536	3.30709e-10
5.62292	72.3883	3.31759e-10
5.67657	72.8868	3.29757e-10
5.73412	73.4216	3.31954e-10
5.78882	73.9299	3.30452e-10
5.84792	74.4791	3.30244e-10
5.90573	75.0163	3.342e-10
5.96147	75.5342	3.26166e-10
6.01512	76.0327	3.29854e-10
6.07318	76.5722	3.33663e-10
6.12787	77.0804	3.2751e-10
6.18465	77.608	3.3088e-10
6.24142	78.1355	3.31685e-10
6.30053	78.6848	3.27608e-10
6.35808	79.2196	3.31575e-10
6.41382	79.7374	3.32222e-10
6.46772	80.2383	3.28939e-10
6.52215	80.7441	3.29818e-10
6.57813	81.2643	3.31578e-10
6.63387	81.7822	3.32967e-10
6.68958	82.2999	3.3398e-10
6.74637	82.8275	3.30892e-10
6.80183	83.3429	3.30689e-10
6.85652	83.8511	3.32442e-10
6.91355	84.381	3.27945e-10
6.97058	84.911	3.34151e-10
7.02762	85.4409	3.31795e-10
7.08517	85.9757	3.33199e-10
7.14193	86.5032	3.32405e-10
7.19688	87.0138	3.31759e-10
7.25208	87.5267	3.32564e-10
7.31198	88.0833	3.31405e-10
7.3672	88.5964	3.35457e-10
7.42578	89.1407	3.30025e-10
7.48282	89.6707	3.28231e-10
7.62032	90.9484	3.2902e-10
7.67397	91.4469	3.3044e-10
7.731	91.9768	3.32003e-10
7.78985	92.5237	3.31295e-10
7.84767	93.0609	3.30806e-10
7.90365	93.5811	3.30306e-10
7.9573	94.0797	3.29428e-10
8.01303	94.5975	3.29476e-10
8.06772	95.1056	3.32943e-10
8.12657	95.6525	3.29317e-10
8.18257	96.1728	3.30684e-10
8.23803	96.6882	3.23435e-10
8.29637	97.2303	3.32888e-10
8.35417	97.7674	3.30855e-10
8.41017	98.2877	3.30489e-10
8.46563	98.8031	3.29354e-10
8.51928	99.3017	3.28328e-10
8.57813	99.8485	3.28909e-10
8.63282	100.357	3.30037e-10
8.6875	100.865	3.31575e-10
8.74453	101.395	3.264e-10
8.80053	101.915	3.28768e-10
8.86198	102.486	3.27108e-10
8.91875	103.014	3.28682e-10
8.97657	103.551	3.28971e-10
9.03152	104.061	3.35494e-10
9.08828	104.589	3.30001e-10
9.14507	105.117	3.28231e-10
9.20287	105.654	3.28951e-10
9.26068	106.191	3.2596e-10
9.3172	106.716	3.28841e-10
9.37527	107.256	3.24837e-10
9.43308	107.793	3.3017e-10
9.48933	108.315	3.27169e-10
9.54818	108.862	3.28157e-10
9.60365	109.378	3.28939e-10
9.65757	109.879	3.30587e-10
9.71615	110.423	3.33944e-10
9.77292	110.951	3.29342e-10
9.82865	111.468	3.28365e-10
9.8836	111.979	3.27204e-10
9.94037	112.507	3.27584e-10
9.99402	113.005	3.31246e-10
10.0505	113.53	3.31246e-10
10.1065	114.05	3.29952e-10
10.1656	114.6	3.32975e-10
10.2214	115.118	3.33053e-10
10.2792	115.655	3.30574e-10
10.3352	116.175	3.31551e-10
10.3898	116.683	3.33803e-10
10.4458	117.203	3.31146e-10
10.5039	117.743	3.3557e-10
10.5586	118.251	3.295e-10
10.6146	118.771	3.34054e-10
10.6742	119.326	3.34927e-10
10.73	119.843	3.3868e-10
10.7873	120.376	3.32955e-10
10.8445	120.908	3.34322e-10
10.9	121.424	3.30501e-10
10.957	121.953	3.35897e-10
11.0151	122.493	3.32613e-10
11.0687	122.992	3.35323e-10
11.1276	123.539	3.38668e-10
11.1836	124.059	3.35677e-10
11.2388	124.572	3.3452e-10
11.2932	125.077	3.30819e-10
11.3469	125.576	3.34643e-10
11.4044	126.111	3.32882e-10
11.4617	126.643	3.36003e-10
11.5156	127.144	3.36239e-10
11.5714	127.662	3.38973e-10
11.6273	128.182	3.36996e-10
11.6833	128.702	3.36666e-10
11.7414	129.242	3.40816e-10
11.8013	129.799	3.38924e-10
11.8581	130.326	3.41048e-10
11.9159	130.863	3.40438e-10
11.9716	131.381	3.4172e-10
12.0287	131.911	3.44173e-10
12.0849	132.434	3.38631e-10
12.1417	132.961	3.4511e-10
12.1987	133.491	3.40217e-10
12.2534	133.999	3.4183e-10
12.3089	134.515	3.38424e-10
12.3659	135.045	3.47079e-10
12.4198	135.546	3.42354e-10
12.4776	136.083	3.38717e-10
12.5315	136.584	3.43087e-10
12.5872	137.102	3.43771e-10
12.6445	137.634	3.42936e-10
12.7016	138.164	3.45543e-10
12.7583	138.691	3.43331e-10
12.8151	139.219	3.48141e-10
12.8719	139.746	3.47958e-10
12.9323	140.308	3.44283e-10
12.9912	140.855	3.42367e-10
13.0445	141.35	3.50832e-10
13.1013	141.879	3.47262e-10
13.1562	142.388	3.48177e-10
13.211	142.898	3.50472e-10
13.267	143.418	3.55148e-10
13.3227	143.935	3.49203e-10
13.3795	144.463	3.50375e-10
13.4372	144.999	3.47311e-10
13.494	145.527	3.49596e-10
13.5477	146.026	3.50607e-10
13.6052	146.56	3.53094e-10
13.6615	147.084	3.51351e-10
13.7162	147.592	3.54379e-10
13.7728	148.118	3.50131e-10
13.8297	148.646	3.53182e-10
13.8857	149.167	3.56739e-10
13.9432	149.701	3.54354e-10
14.0028	150.255	3.53304e-10
14.0583	150.771	3.54008e-10
14.113	151.279	3.536e-10
14.17	151.809	3.57455e-10
14.2292	152.358	3.57809e-10
14.2875	152.9	3.56702e-10
14.344	153.425	3.5914e-10
14.3997	153.943	3.59469e-10
14.4557	154.463	3.58932e-10
14.5125	154.991	3.57321e-10
14.5693	155.519	3.60971e-10
14.6253	156.04	3.62118e-10
14.6812	156.558	3.60788e-10
14.7393	157.099	3.60397e-10
14.794	157.607	3.6506e-10
14.851	158.137	3.56857e-10
14.907	158.657	3.66144e-10
14.9617	159.165	3.64169e-10
15.0198	159.705	3.68195e-10
15.0765	160.232	3.65634e-10
15.1328	160.755	3.66183e-10
15.1907	161.293	3.66586e-10
15.2463	161.81	3.74069e-10
15.3042	162.347	3.68368e-10
15.3628	162.893	3.71066e-10
15.4205	163.428	3.70395e-10
15.4787	163.969	3.74094e-10
15.5365	164.506	3.72447e-10
15.593	165.031	3.75119e-10
15.6497	165.558	3.76022e-10
15.7057	166.078	3.7493e-10
15.7603	166.586	3.75573e-10
15.8162	167.105	3.78439e-10
15.8718	167.622	3.82163e-10
15.9302	168.164	3.84616e-10
15.9878	168.7	3.7883e-10
16.0445	169.227	3.83371e-10
16.1023	169.764	3.87387e-10
16.1588	170.289	3.8583e-10
16.2167	170.827	3.90329e-10
16.2723	171.344	3.89599e-10
16.3305	171.884	3.87815e-10
16.3898	172.436	3.89597e-10
16.4473	172.97	3.96055e-10
16.502	173.478	3.89865e-10
16.5598	174.015	3.96677e-10
16.6177	174.553	3.97397e-10
16.6745	175.081	3.98435e-10
16.7312	175.607	3.99814e-10
16.788	176.135	4.07761e-10
16.8458	176.673	4.06431e-10
16.9005	177.181	4.09014e-10
16.9552	177.689	4.08408e-10
17.012	178.217	4.1052e-10
17.0695	178.751	4.166e-10
17.1253	179.27	4.18675e-10
17.1828	179.804	4.17674e-10
17.2408	180.343	4.23094e-10
17.299	180.884	4.23301e-10
17.357	181.423	4.20717e-10
17.4117	181.931	4.28111e-10
17.4672	182.446	4.27488e-10
17.5228	182.964	4.27867e-10
17.5805	183.499	4.30282e-10
17.6352	184.007	4.32103e-10
17.6908	184.525	4.36974e-10
17.7503	185.077	4.38121e-10
17.8078	185.612	4.40074e-10
17.8653	186.146	4.35619e-10
17.9278	186.727	4.39269e-10
17.9837	187.246	4.42711e-10
18.0425	187.792	4.42882e-10
18.0973	188.302	4.47472e-10
18.1542	188.83	4.45297e-10
18.2135	189.381	4.46019e-10
18.268	189.888	4.5017e-10
18.3227	190.396	4.49132e-10
18.3795	190.924	4.5548e-10
18.4353	191.443	4.50157e-10
18.4913	191.963	4.55993e-10
18.5485	192.494	4.60607e-10
18.6073	193.041	4.56664e-10
18.6662	193.588	4.58776e-10
18.7208	194.095	4.59606e-10
18.7807	194.651	4.6162e-10
18.8398	195.201	4.62377e-10
18.8967	195.729	4.62475e-10
18.9552	196.273	4.63525e-10
19.0098	196.781	4.66601e-10
19.0657	197.3	4.69128e-10
19.1235	197.837	4.66576e-10
19.1812	198.373	4.66015e-10
19.237	198.892	4.7246e-10
19.2927	199.409	4.70373e-10
19.3505	199.946	4.67739e-10
19.4083	200	4.68871e-10
19.4695	200	4.6989e-10
19.5265	200	4.72741e-10
19.583	200	4.71667e-10
19.638	200	4.75822e-10
19.695	200	4.77477e-10
19.752	200	4.72472e-10
19.8068	200	4.68151e-10
19.8658	200	4.72028e-10
19.924	200	4.75797e-10
19.9788	200	4.72794e-10
20.0367	200	4.76489e-10
20.0945	200	4.76118e-10
20.1503	200	4.74487e-10
20.2093	200	4.74951e-10
20.2662	200	4.70153e-10
20.3212	200	4.73034e-10
20.3788	200	4.73412e-10
20.4367	200	4.73168e-10
20.4913	200	4.71703e-10
20.5485	200	4.76489e-10
20.6062	200	4.69005e-10
20.661	200	4.729e-10
20.7187	200	4.6809e-10
20.7732	200	4.65947e-10
20.8323	200	4.73229e-10
20.8885	200	4.70458e-10
20.945	200	4.73083e-10
21.0033	200	4.70878e-10
21.0638	200	4.70507e-10
21.1227	200	4.69335e-10
21.1777	200	4.66979e-10
21.2343	200	4.65292e-10
21.2898	200	4.6903e-10
21.3472	200	4.64823e-10
21.405	200	4.65246e-10
21.4628	200	4.63464e-10
21.5185	200	4.59801e-10
21.5755	200	4.61632e-10
21.6323	200	4.64257e-10
21.6913	200	4.62853e-10
21.7482	200	4.63573e-10
21.8023	200	4.62194e-10
21.8592	200	4.62475e-10
21.9152	200	4.58861e-10
21.9737	200	4.58275e-10
22.0307	200	4.57579e-10
22.0888	200	4.57958e-10
22.1435	200	4.57677e-10
22.1992	200	4.52562e-10
22.2557	200	4.57037e-10
22.3152	200	4.49926e-10
22.3732	200	4.54665e-10
22.4288	200	4.57262e-10
22.4872	200	4.52282e-10
22.542	200	4.53905e-10
22.599	200	4.52242e-10
22.6542	200	4.52477e-10
22.711	200	4.49437e-10
22.7695	200	4.52575e-10
22.8283	200	4.50292e-10
22.888	200	4.50438e-10
22.9458	200	4.47057e-10
23.0023	200	4.52611e-10
23.0625	200	4.50402e-10
23.1195	200	4.47985e-10
23.1763	200	4.49632e-10
23.2352	200	4.51061e-10
23.292	200	4.49938e-10
23.3518	200	4.47142e-10
23.411	200	4.515e-10
23.4705	200	4.49059e-10
23.5277	200	4.45653e-10
23.5847	200	4.4678e-10
23.6425	200	4.48794e-10
23.6982	200	4.52111e-10
23.7578	200	4.50621e-10
23.8145	200	4.45104e-10
23.8713	200	4.48607e-10
23.927	200	4.46568e-10
23.9825	200	4.44877e-10
24.0372	200	4.45091e-10
24.0948	200	4.46898e-10
24.1518	200	4.46727e-10
24.2075	200	4.4243e-10
24.2625	200	4.43407e-10
24.3177	200	4.47875e-10
24.3735	200	4.38756e-10
24.4347	200	4.43248e-10
24.4902	200	4.47484e-10
24.549	200	4.42356e-10
24.6057	200	4.44518e-10
24.6622	200	4.44176e-10
24.7195	200	4.39342e-10
24.7783	200	4.39134e-10
24.8352	200	4.4149e-10
24.895	200	4.43102e-10
24.955	200	4.44212e-10
25.0107	200	4.40929e-10
25.0695	200	4.41173e-10
25.1288	200	4.39366e-10
25.1847	200	4.37865e-10
25.243	200	4.39342e-10
25.2997	200	4.4005e-10
25.3575	200	4.411e-10
25.4153	200	4.4066e-10
25.4718	200	4.37987e-10
25.5297	200	4.3567e-10
25.5878	200	4.3773e-10
25.6448	200	4.34264e-10
25.7028	200	4.35313e-10
25.7587	200	4.37047e-10
25.8153	200	4.33702e-10
25.8722	200	4.35299e-10
25.9288	200	4.30772e-10
25.988	200	4.35911e-10
26.0437	200	4.35127e-10
26.1005	200	4.32185e-10
26.156	200	4.36754e-10
26.2125	200	4.32298e-10
26.2685	200	4.29551e-10
26.3263	200	4.34202e-10
26.3862	200	4.34837e-10
26.443	200	4.33006e-10
26.5018	200	4.30101e-10
26.5588	200	4.31357e-10
26.6153	200	4.30247e-10
26.6735	200	4.32994e-10
26.7292	200	4.30479e-10
26.786	200	4.26756e-10
26.8448	200	4.26292e-10
26.9028	200	4.31212e-10
26.9607	200	4.30937e-10
27.0163	200	4.29318e-10
27.0753	200	4.31663e-10
27.1328	200	4.26207e-10
27.1883	200	4.22886e-10
27.2437	200	4.2639e-10
27.3005	200	4.26732e-10
27.357	200	4.25401e-10
27.4138	200	4.22667e-10
27.4723	200	4.24668e-10
27.5305	200	4.3159e-10
27.5898	200	4.27684e-10
27.6482	200	4.22557e-10
27.707	200	4.26329e-10
27.7652	200	4.24597e-10
27.8223	200	4.22642e-10
27.8805	200	4.20298e-10
27.9362	200	4.20311e-10
27.992	200	4.17576e-10
28.0477	200	4.20127e-10
28.1055	200	4.22007e-10
28.1653	200	4.17625e-10
28.2223	200	4.22264e-10
28.2805	200	4.22337e-10
28.3375	200	4.19053e-10
28.3963	200	4.20555e-10
28.4533	200	4.2136e-10
28.5102	200	4.15281e-10
28.567	200	4.2003e-10
28.6235	200	4.20762e-10
28.6825	200	4.15502e-10
28.7403	200	4.15205e-10
28.7972	200	4.21556e-10
28.8575	200	4.16136e-10
28.9167	200	4.16355e-10
28.9732	200	4.16172e-10
29.0302	200	4.17247e-10
29.0872	200	4.16954e-10
29.1448	200	4.19901e-10
29.2023	200	4.19993e-10
29.2635	200	4.19163e-10
29.3235	200	4.15721e-10
29.3828	200	4.17845e-10
29.4398	200	4.17662e-10
29.4968	200	4.19957e-10
29.5555	200	4.1992e-10
29.6143	200	4.16209e-10
29.6713	200	4.18418e-10
29.7295	200	4.15415e-10
29.7878	200	4.19065e-10
29.8468	200	4.17862e-10
29.9033	200	4.14842e-10
29.958	200	4.16258e-10
30.0172	200	4.20213e-10
30.076	200	4.17564e-10
30.1338	200	4.14044e-10
30.1913	200	4.15415e-10
30.2482	200	4.11363e-10
30.3065	200	4.15843e-10
30.3648	200	4.10935e-10
30.4228	200	4.19102e-10
30.4788	200	4.11985e-10
30.536	200	4.11533e-10
30.5925	200	4.1732e-10
30.6503	200	4.09129e-10
30.7083	200	4.17625e-10
30.7663	200	4.15928e-10
30.8253	200	4.14854e-10
30.882	200	4.14927e-10
30.938	200	4.15867e-10
30.9968	200	4.13731e-10
31.056	200	4.13279e-10
31.1115	200	4.10447e-10
31.1705	200	4.12573e-10
31.2265	200	4.17149e-10
31.2837	200	4.1688e-10
31.3435	200	4.08384e-10
31.4	200	4.15074e-10
31.458	200	4.1179e-10
31.5128	200	4.14024e-10
31.5698	200	4.10349e-10
31.6265	200	4.10178e-10
31.6847	200	4.14549e-10
31.7425	200	4.06467e-10
31.8027	200	4.05588e-10
31.8593	200	4.11533e-10
31.9182	200	4.13719e-10
31.9753	200	4.11533e-10
32.0342	200	4.15037e-10
32.0908	200	4.13352e-10
32.1497	200	4.11692e-10
32.2078	200	4.12754e-10
32.2672	200	4.09605e-10
32.3218	200	4.06626e-10
32.38	200	4.06357e-10
32.4388	200	4.102e-10
32.4958	200	4.10459e-10
32.5538	200	4.12364e-10
32.613	200	4.14439e-10
32.6677	200	4.0674e-10
32.7292	200	4.08091e-10
32.7903	200	4.10935e-10
32.8473	200	4.12083e-10
32.9042	200	4.09824e-10
32.9657	200	4.07822e-10
33.0227	200	4.13877e-10
33.0805	200	4.07835e-10
33.1395	200	4.09397e-10
33.1968	200	4.12034e-10
33.2557	200	4.05979e-10
33.3133	200	4.12437e-10
33.369	200	4.10178e-10
33.4292	200	4.10838e-10
33.488	200	4.07847e-10
33.5472	200	4.08616e-10
33.606	200	4.11082e-10
33.664	200	4.11118e-10
33.7208	200	4.08567e-10
33.7747	200	4.10923e-10
33.8333	200	4.06541e-10
33.8932	200	4.06236e-10
33.9513	200	4.12561e-10
34.0092	200	4.07224e-10
34.0672	200	4.04246e-10
34.1247	200	4.08024e-10
34.1828	200	4.0767e-10
34.2398	200	4.08855e-10
34.2967	200	4.01274e-10
34.3538	200	4.07255e-10
34.412	200	4.05607e-10
34.4677	200	4.0308e-10
34.5235	200	4.05888e-10
34.5842	200	4.0634e-10
34.6402	200	4.01506e-10
34.6987	200	4.06877e-10
34.7575	200	4.04372e-10
34.8138	200	4.04419e-10
34.8703	200	3.98743e-10
34.9273	200	4.05439e-10
34.982	200	4.04166e-10
35.0378	200	4.03821e-10
35.094	200	4.01404e-10
35.1538	200	4.03174e-10
35.212	200	4.02808e-10
35.2698	200	4.04505e-10
35.3307	200	4.04675e-10
35.3883	200	4.02367e-10
35.4455	200	4.02613e-10
35.5023	200	3.99012e-10
35.5615	200	4.02188e-10
35.618	200	4.02838e-10
35.6728	200	4.0553e-10
35.7318	200	4.03834e-10
35.7898	200	4.02845e-10
35.8497	200	3.99488e-10
35.905	200	3.99549e-10
35.961	200	4.0348e-10
36.0187	200	4.01711e-10
36.0763	200	3.9325e-10
36.1333	200	3.98623e-10
36.1912	200	3.95937e-10
36.2497	200	4.03115e-10
36.3055	200	4.03006e-10
36.3625	200	4.00051e-10
36.4208	200	4.03079e-10
36.4797	200	3.9608e-10
36.5365	200	3.9964e-10
36.5932	200	3.95099e-10
36.656	200	3.97345e-10
36.714	200	3.93939e-10
36.7708	200	3.99616e-10
36.8277	200	3.97036e-10
36.8847	200	3.95652e-10
36.9407	200	3.98155e-10
36.9967	200	3.94249e-10
37.0523	200	3.89805e-10
37.1103	200	3.95726e-10
37.1685	200	3.92047e-10
37.227	200	3.95689e-10
37.2843	200	3.98753e-10
37.3422	200	3.90525e-10
37.3982	200	4.02024e-10
37.4527	200	3.95477e-10
37.5097	200	3.92376e-10
37.569	200	3.90972e-10
37.6263	200	3.94097e-10
37.6843	200	3.94097e-10
37.7407	200	3.98406e-10
37.7953	200	3.97686e-10
37.8555	200	3.92278e-10
37.9133	200	3.96404e-10
37.9717	200	3.91194e-10
38.0283	200	3.98294e-10
38.0862	200	3.8999e-10
38.145	200	3.97317e-10
38.2028	200	3.87846e-10
38.2588	200	3.96267e-10
38.3177	200	3.93716e-10
38.3745	200	3.93452e-10
38.4318	200	3.92644e-10
38.4902	200	3.92144e-10
38.5495	200	3.92441e-10
38.6065	200	3.91082e-10
38.6612	200	3.93061e-10
38.7213	200	3.91302e-10
38.7792	200	3.89654e-10
38.8393	200	3.9278e-10
38.8955	200	3.88262e-10
38.9527	200	3.88067e-10
39.0125	200	3.89434e-10
39.0703	200	3.91424e-10
39.127	200	3.90398e-10
39.1852	200	3.89532e-10
39.244	200	3.93963e-10
39.3008	200	3.90435e-10
39.3575	200	3.87566e-10
39.4163	200	3.8521e-10
39.475	200	3.88482e-10
39.5353	200	3.96596e-10
39.5922	200	3.94655e-10
39.65	200	3.86598e-10
39.7068	200	3.9015e-10
39.7648	200	3.89503e-10
39.8228	200	3.89992e-10
39.8818	200	3.91993e-10
39.939	200	3.88466e-10
39.9962	200	3.92347e-10
40.0528	200	3.91346e-10
40.1103	200	3.91077e-10
40.1685	200	3.87561e-10
40.2255	200	3.88135e-10
40.282	200	3.84107e-10
40.3375	200	3.90357e-10
40.3948	200	3.91748e-10
40.4537	200	3.86621e-10
40.5117	200	3.87244e-10
40.5685	200	3.88819e-10
40.6277	200	3.82178e-10
40.6852	200	3.90183e-10
40.7432	200	3.85901e-10
40.8013	200	3.87695e-10
40.8597	200	3.83704e-10
40.9177	200	3.82312e-10
40.9755	200	3.84009e-10
41.032	200	3.86547e-10
41.0872	200	3.90087e-10
41.145	200	3.84606e-10
41.205	200	3.82248e-10
41.2628	200	3.85253e-10
41.3205	200	3.8485e-10
41.3795	200	3.84667e-10
41.4393	200	3.85091e-10
41.495	200	3.85644e-10
41.5528	200	3.81298e-10
41.6128	200	3.83633e-10
41.6705	200	3.8673e-10
41.7287	200	3.85851e-10
41.786	200	3.84179e-10
41.8448	200	3.82519e-10
41.9018	200	3.81469e-10
41.962	200	3.77892e-10
42.0187	200	3.86081e-10
42.0737	200	3.8353e-10
42.1315	200	3.82944e-10
42.1903	200	3.85979e-10
42.2472	200	3.80283e-10
42.3057	200	3.81345e-10
42.3645	200	3.85015e-10
42.4223	200	3.80173e-10
42.4807	200	3.78708e-10
42.5388	200	3.83701e-10
42.5943	200	3.77573e-10
42.651	200	3.8226e-10
42.708	200	3.80771e-10
42.767	200	3.81613e-10
42.8237	200	3.7811e-10
42.8805	200	3.85324e-10
42.9347	200	3.80551e-10
42.9903	200	3.80344e-10
43.0462	200	3.79062e-10
43.1045	200	3.78049e-10
43.1615	200	3.82077e-10
43.217	200	3.80441e-10
43.2742	200	3.84628e-10
43.3328	200	3.83335e-10
43.3885	200	3.83042e-10
43.444	200	3.80136e-10
43.4995	200	3.80553e-10
43.5547	200	3.83335e-10
43.6153	200	3.82785e-10
43.6735	200	3.74924e-10
43.7295	200	3.80271e-10
43.7852	200	3.81772e-10
43.843	200	3.84397e-10
43.8973	200	3.77316e-10
43.9523	200	3.84592e-10
44.0092	200	3.74911e-10
44.0658	200	3.77548e-10
44.1218	200	3.7778e-10
44.1768	200	3.82858e-10
44.2328	200	3.83164e-10
44.2907	200	3.78549e-10
44.3485	200	3.82785e-10
44.4037	200	3.79611e-10
44.4617	200	3.80515e-10
44.5175	200	3.79636e-10
44.5742	200	3.77487e-10
44.6312	200	3.80026e-10
44.6885	200	3.8104e-10
44.7463	200	3.80148e-10
44.8038	200	3.75449e-10
44.8625	200	3.82432e-10
44.9198	200	3.82932e-10
44.98	200	3.74179e-10
45.0383	200	3.76828e-10
45.095	200	3.79208e-10
45.152	200	3.83884e-10
45.2092	200	3.74777e-10
45.2657	200	3.8071e-10
45.3223	200	3.80771e-10
45.3812	200	3.77683e-10
45.4375	200	3.78598e-10
45.4968	200	3.76523e-10
45.5542	200	3.7955e-10
45.6117	200	3.76621e-10
45.6693	200	3.79721e-10
45.7263	200	3.80405e-10
45.782	200	3.74362e-10
45.8367	200	3.81967e-10
45.8935	200	3.8237e-10
45.9503	200	3.7872e-10
46.007	200	3.8331e-10
46.0658	200	3.79758e-10
46.1227	200	3.78598e-10
46.1815	200	3.83322e-10
46.2403	200	3.79855e-10
46.2963	200	3.8104e-10
46.3508	200	3.7778e-10
46.4057	200	3.76673e-10
46.464	200	3.78977e-10
46.5218	200	3.76608e-10
46.5765	200	3.80283e-10
46.6325	200	3.79062e-10
46.6902	200	3.77695e-10
46.745	200	3.80356e-10
46.8013	200	3.79599e-10
46.857	200	3.78879e-10
46.9172	200	3.80246e-10
46.9722	200	3.79819e-10
47.0292	200	3.76059e-10
47.086	200	3.79709e-10
47.1407	200	3.73947e-10
47.1967	200	3.77817e-10
47.2532	200	3.80869e-10
47.311	200	3.76132e-10
47.3667	200	3.77524e-10
47.4247	200	3.80844e-10
47.4815	200	3.79489e-10
47.5393	200	3.77353e-10
47.5963	200	3.79855e-10
47.6537	200	3.77182e-10
47.7102	200	3.80026e-10
47.768	200	3.76883e-10
47.8273	200	3.79147e-10
47.8842	200	3.84323e-10
47.942	200	3.77219e-10
48.001	200	3.77573e-10
48.0592	200	3.74435e-10
48.1148	200	3.77145e-10
48.1703	200	3.76681e-10
48.226	200	3.80893e-10
48.2825	200	3.78671e-10
48.3372	200	3.82968e-10
48.395	200	3.81369e-10
48.4495	200	3.8198e-10
48.5097	200	3.83481e-10
48.5677	200	3.8403e-10
48.626	200	3.83273e-10
48.683	200	3.83054e-10
48.7408	200	3.82073e-10
48.7978	200	3.81613e-10
48.8547	200	3.86728e-10
48.9115	200	3.75143e-10
48.969	200	3.82675e-10
49.0235	200	3.81662e-10
49.0795	200	3.78671e-10
49.1372	200	3.81789e-10
49.1972	200	3.80808e-10
49.2552	200	3.83518e-10
49.3112	200	3.75192e-10
49.3685	200	3.8143e-10
49.4255	200	3.79392e-10
49.4802	200	3.80502e-10
49.5372	200	3.80136e-10
49.594	200	3.81801e-10
49.6505	200	3.83237e-10
49.7062	200	3.80455e-10
49.7635	200	3.84298e-10
49.8212	200	3.79904e-10
49.8783	200	3.83774e-10
49.9372	200	3.79046e-10
49.995	200	3.81845e-10
50.0527	200	3.80588e-10
50.1098	200	3.83235e-10
50.164	200	3.82822e-10
50.22	200	3.83884e-10
50.2747	200	3.77634e-10
50.3318	200	3.8071e-10
50.3852	200	3.8082e-10
50.4413	200	3.83786e-10
50.4985	200	3.85935e-10
50.5532	200	3.79219e-10
50.6103	200	3.85715e-10
50.6682	200	3.81088e-10
50.7253	200	3.78549e-10
50.7812	200	3.82358e-10
50.8367	200	3.82993e-10
50.8927	200	3.84201e-10
50.9503	200	3.8478e-10
51.005	200	3.81137e-10
51.062	200	3.83933e-10
51.1217	200	3.82077e-10
51.1773	200	3.82663e-10
51.2347	200	3.79587e-10
51.2922	200	3.82834e-10
51.349	200	3.80441e-10
51.4068	200	3.87998e-10
51.4593	200	3.80454e-10
51.5152	200	3.8143e-10
51.5718	200	3.83518e-10
51.6297	200	3.81479e-10
51.6875	200	3.84628e-10
51.7453	200	3.81162e-10
51.802	200	3.80966e-10
51.8568	200	3.83762e-10
51.9152	200	3.82431e-10
51.9693	200	3.84958e-10
52.0273	200	3.84433e-10
52.0852	200	3.79892e-10
52.1398	200	3.83212e-10
52.1977	200	3.83847e-10
52.256	200	3.84555e-10
52.3138	200	3.83835e-10
52.3717	200	3.83542e-10
52.4263	200	3.80515e-10
52.4812	200	3.81259e-10
52.536	200	3.79208e-10
52.5925	200	3.8279e-10
52.6492	200	3.81247e-10
52.7042	200	3.84116e-10
52.7625	200	3.82712e-10
52.8195	200	3.8237e-10
52.8773	200	3.83969e-10
52.9342	200	3.86875e-10
52.9902	200	3.88401e-10
53.0467	200	3.86081e-10
53.1033	200	3.85435e-10
53.1592	200	3.7822e-10
53.2157	200	3.77513e-10
53.2735	200	3.82065e-10
53.3288	200	3.85214e-10
53.387	200	3.87461e-10
53.4412	200	3.85874e-10
53.499	200	3.84091e-10
53.5547	200	3.80869e-10
53.6107	200	3.85959e-10
53.6682	200	3.81235e-10
53.7263	200	3.77524e-10
53.7818	200	3.82468e-10
53.8395	200	3.85715e-10
53.8953	200	3.85092e-10
53.952	200	3.81125e-10
54.0088	200	3.86508e-10
54.0648	200	3.88327e-10
54.1245	200	3.82199e-10
54.182	200	3.8469e-10
54.2365	200	3.83798e-10
54.294	200	3.8104e-10
54.3542	200	3.83297e-10
54.412	200	3.84494e-10
54.4677	200	3.8309e-10
54.5245	200	3.81381e-10
54.5802	200	3.85593e-10
54.6378	200	3.79184e-10
54.6925	200	3.76193e-10
54.7523	200	3.80966e-10
54.8092	200	3.82871e-10
54.8648	200	3.80503e-10
54.9217	200	3.82016e-10
54.981	200	3.80869e-10
55.0353	200	3.77292e-10
55.0907	200	3.81442e-10
55.1487	200	3.77499e-10
55.2055	200	3.80686e-10
55.263	200	3.76498e-10
55.3177	200	3.76895e-10
55.3732	200	3.75913e-10
55.427	200	3.75546e-10
55.4838	200	3.7811e-10
55.5408	200	3.74708e-10
55.5977	200	3.78464e-10
55.6562	200	3.75082e-10
55.7143	200	3.76376e-10
55.7712	200	3.76895e-10
55.8278	200	3.79514e-10
55.887	200	3.76865e-10
55.9463	200	3.78008e-10
56.001	200	3.76987e-10
56.0587	200	3.73227e-10
56.1162	200	3.77229e-10
56.1722	200	3.78613e-10
56.2295	200	3.82993e-10
56.2883	200	3.75473e-10
56.343	200	3.77609e-10
56.3982	200	3.7977e-10
56.4532	200	3.75876e-10
56.5117	200	3.72063e-10
56.5695	200	3.73447e-10
56.6268	200	3.69797e-10
56.6825	200	3.70492e-10
56.738	200	3.7435e-10
56.7958	200	3.7026e-10
56.8528	200	3.71544e-10
56.9103	200	3.72726e-10
56.9672	200	3.72335e-10
57.0228	200	3.70114e-10
57.0787	200	3.70889e-10
57.1343	200	3.73752e-10
57.189	200	3.72946e-10
57.2458	200	3.69455e-10
57.3027	200	3.70834e-10
57.3603	200	3.67172e-10
57.4175	200	3.70086e-10
57.4727	200	3.68747e-10
57.5283	200	3.71137e-10
57.5852	200	3.70651e-10
57.6453	200	3.77231e-10
57.701	200	3.68173e-10
57.7557	200	3.67404e-10
57.8135	200	3.72067e-10
57.8693	200	3.72629e-10
57.927	200	3.67587e-10
57.9838	200	3.65719e-10
58.0417	200	3.69211e-10
58.0987	200	3.68257e-10
58.1568	200	3.69468e-10
58.2125	200	3.67294e-10
58.2687	200	3.66061e-10
58.3258	200	3.7258e-10
58.3837	200	3.68564e-10
58.4407	200	3.65585e-10
58.4963	200	3.66781e-10
58.5513	200	3.66806e-10
58.6083	200	3.69577e-10
58.6658	200	3.6755e-10
58.7235	200	3.69882e-10
58.7802	200	3.68573e-10
58.8398	200	3.71652e-10
58.894	200	3.71054e-10
58.9513	200	3.65549e-10
59.0097	200	3.69736e-10
59.0675	200	3.70163e-10
59.1232	200	3.70865e-10
59.1783	200	3.66647e-10
59.2372	200	3.66989e-10
59.293	200	3.65548e-10
59.3497	200	3.63119e-10
59.4023	200	3.66576e-10
59.4588	200	3.67062e-10
59.5177	200	3.64963e-10
59.5755	200	3.64755e-10
59.6318	200	3.64574e-10
59.687	200	3.68319e-10
59.7427	200	3.67941e-10
59.8015	200	3.66193e-10
59.8603	200	3.66061e-10
59.9163	200	3.67587e-10
59.9735	200	3.6987e-10
60.0295	200	3.69003e-10
60.0875	200	3.64645e-10
60.1443	200	3.64694e-10
60.1982	200	3.66293e-10
60.257	200	3.65317e-10
60.3148	200	3.64523e-10
60.3685	200	3.60421e-10
60.4263	200	3.64023e-10
60.482	200	3.63949e-10
60.5378	200	3.66391e-10
60.5935	200	3.65622e-10
60.6503	200	3.64908e-10
60.7062	200	3.64828e-10
60.7635	200	3.64096e-10
60.8195	200	3.64792e-10
60.8763	200	3.67245e-10
60.9362	200	3.68185e-10
60.993	200	3.6759e-10
61.051	200	3.65854e-10
61.105	200	3.6445e-10
61.1617	200	3.63462e-10
61.22	200	3.64999e-10
61.2783	200	3.68246e-10
61.3353	200	3.65365e-10
61.3898	200	3.678e-10
61.4478	200	3.68059e-10
61.5065	200	3.70785e-10
61.562	200	3.65866e-10
61.6175	200	3.67099e-10
61.6732	200	3.65011e-10
61.7288	200	3.67074e-10
61.786	200	3.64914e-10
61.845	200	3.70981e-10
61.9032	200	3.63833e-10
61.9578	200	3.6649e-10
62.0135	200	3.69003e-10
62.07	200	3.72817e-10
62.1268	200	3.65242e-10
62.1857	200	3.64877e-10
62.245	200	3.71396e-10
62.3013	200	3.65279e-10
62.3578	200	3.66972e-10
62.4157	200	3.6528e-10
62.4712	200	3.65292e-10
62.5268	200	3.68551e-10
62.5847	200	3.69028e-10
62.6425	200	3.67929e-10
62.6972	200	3.6766e-10
62.7545	200	3.69357e-10
62.8122	200	3.67961e-10
62.8682	200	3.66952e-10
62.926	200	3.69382e-10
62.9838	200	3.66549e-10
63.0402	200	3.69101e-10
63.0987	200	3.74985e-10
63.1532	200	3.69235e-10
63.211	200	3.65585e-10
63.2657	200	3.6716e-10
63.32	200	3.70151e-10
63.3768	200	3.68149e-10
63.4325	200	3.69493e-10
63.487	200	3.69211e-10
63.5468	200	3.69259e-10
63.6027	200	3.69076e-10
63.6602	200	3.66562e-10
63.7172	200	3.70556e-10
63.7722	200	3.69076e-10
63.8307	200	3.71384e-10
63.8865	200	3.66257e-10
63.9422	200	3.7164e-10
63.9968	200	3.72714e-10
64.0518	200	3.68136e-10
64.108	200	3.67685e-10
64.1638	200	3.73874e-10
64.2227	200	3.70297e-10
64.2797	200	3.68735e-10
64.3378	200	3.73593e-10
64.3953	200	3.6788e-10
64.4513	200	3.72275e-10
64.5092	200	3.68454e-10
64.568	200	3.69064e-10
64.6228	200	3.7048e-10
64.6797	200	3.67123e-10
64.7375	200	3.67953e-10
64.7922	200	3.71725e-10
64.8478	200	3.73007e-10
64.9037	200	3.71725e-10
64.9583	200	3.68686e-10
65.0152	200	3.67074e-10
65.074	200	3.69882e-10
65.131	200	3.73559e-10
65.188	200	3.68393e-10
65.2432	200	3.70346e-10
65.2985	200	3.73151e-10
65.3552	200	3.74863e-10
65.4107	200	3.69137e-10
65.4648	200	3.71908e-10
65.5227	200	3.67294e-10
65.5807	200	3.74289e-10
65.637	200	3.73141e-10
65.6907	200	3.73178e-10
65.7463	200	3.6927e-10
65.8027	200	3.72836e-10
65.8592	200	3.67978e-10
65.9172	200	3.71591e-10
65.9718	200	3.69333e-10
66.0287	200	3.738e-10
66.0823	200	3.70785e-10
66.1388	200	3.74716e-10
66.1937	200	3.72201e-10
66.2505	200	3.73324e-10
66.3068	200	3.77451e-10
66.3615	200	3.75168e-10
66.4208	200	3.70419e-10
66.4777	200	3.68039e-10
66.536	200	3.73141e-10
66.592	200	3.71384e-10
66.6468	200	3.76389e-10
66.7038	200	3.74606e-10
66.7617	200	3.73032e-10
66.8153	200	3.71237e-10
66.8713	200	3.72751e-10
66.9258	200	3.72079e-10
66.9837	200	3.76083e-10
67.0395	200	3.7341e-10
67.0967	200	3.71933e-10
67.1537	200	3.77975e-10
67.2093	200	3.73337e-10
67.264	200	3.7579e-10
67.319	200	3.74582e-10
67.3758	200	3.71249e-10
67.431	200	3.75168e-10
67.4857	200	3.74189e-10
67.5403	200	3.76022e-10
67.5982	200	3.77512e-10
67.656	200	3.73178e-10
67.7128	200	3.71701e-10
67.7687	200	3.74204e-10
67.8292	200	3.71445e-10
67.8853	200	3.785e-10
67.9427	200	3.72657e-10
67.9997	200	3.75229e-10
68.0562	200	3.75534e-10
68.113	200	3.7673e-10
68.168	200	3.77538e-10
68.2227	200	3.7153e-10
68.2773	200	3.75632e-10
68.332	200	3.75497e-10
68.3907	200	3.74631e-10
68.449	200	3.76821e-10
68.5037	200	3.72482e-10
68.5603	200	3.78122e-10
68.62	200	3.76498e-10
68.6773	200	3.70444e-10
68.7343	200	3.77597e-10
68.789	200	3.75888e-10
68.8462	200	3.75217e-10
68.9018	200	3.74881e-10
68.9592	200	3.77707e-10
69.0145	200	3.72909e-10
69.0717	200	3.754e-10
69.1297	200	3.78073e-10
69.1847	200	3.78207e-10
69.2413	200	3.75436e-10
69.2963	200	3.79135e-10
69.3513	200	3.81308e-10
69.4098	200	3.71664e-10
69.4662	200	3.73984e-10
69.5205	200	3.76254e-10
69.5763	200	3.76572e-10
69.6328	200	3.74226e-10
69.6875	200	3.70993e-10
69.7453	200	3.72249e-10
69.8038	200	3.80173e-10
69.8593	200	3.79355e-10
69.9175	200	3.7778e-10
69.9753	200	3.77683e-10
70.0297	200	3.7789e-10
70.0857	200	3.8093e-10
70.1412	200	3.75851e-10
70.1982	200	3.7872e-10
70.2547	200	3.75681e-10
70.3133	200	3.79611e-10
70.3728	200	3.76694e-10
70.4315	200	3.77866e-10
70.488	200	3.76791e-10
70.5448	200	3.77204e-10
70.6015	200	3.7734e-10
70.6562	200	3.78732e-10
70.7117	200	3.78464e-10
70.7675	200	3.73052e-10
70.8232	200	3.78366e-10
70.8815	200	3.77219e-10
70.9383	200	3.78354e-10
70.9953	200	3.76779e-10
71.0528	200	3.78329e-10
71.108	200	3.75412e-10
71.162	200	3.74875e-10
71.22	200	3.7496e-10
71.2755	200	3.75619e-10
71.3325	200	3.74533e-10
71.3903	200	3.69468e-10
71.4473	200	3.69504e-10
71.5052	200	3.74643e-10
71.5598	200	3.71445e-10
71.6157	200	3.72787e-10
71.6745	200	3.72983e-10
71.732	200	3.73373e-10
71.7865	200	3.76572e-10
71.8425	200	3.74423e-10
71.8985	200	3.74936e-10
71.952	200	3.71725e-10
72.0092	200	3.67831e-10
72.0638	200	3.72751e-10
72.1213	200	3.72385e-10
72.1782	200	3.69809e-10
72.2352	200	3.71816e-10
72.292	200	3.73947e-10
72.3477	200	3.74203e-10
72.4033	200	3.69736e-10
72.4592	200	3.68466e-10
72.5148	200	3.73093e-10
72.5708	200	3.71952e-10
72.6268	200	3.69064e-10
72.682	200	3.74362e-10
72.7367	200	3.64975e-10
72.7922	200	3.70383e-10
72.8453	200	3.69894e-10
72.9032	200	3.64718e-10
72.9578	200	3.63376e-10
73.0125	200	3.72983e-10
73.0693	200	3.66964e-10
73.1242	200	3.6683e-10
73.1765	200	3.63327e-10
73.2325	200	3.66843e-10
73.289	200	3.65756e-10
73.3448	200	3.64633e-10
73.4037	200	3.62069e-10
73.4607	200	3.65219e-10
73.5187	200	3.6506e-10
73.5727	200	3.64682e-10
73.6283	200	3.667e-10
73.6828	200	3.68295e-10
73.7388	200	3.65829e-10
73.7973	200	3.64859e-10
73.855	200	3.66244e-10
73.9117	200	3.70469e-10
73.9643	200	3.66891e-10
74.0213	200	3.64621e-10
74.0753	200	3.64828e-10
74.1348	200	3.63742e-10
74.192	200	3.62631e-10
74.2492	200	3.59347e-10
74.305	200	3.65255e-10
74.361	200	3.64657e-10
74.4175	200	3.65242e-10
74.474	200	3.60885e-10
74.5305	200	3.64023e-10
74.5862	200	3.68183e-10
74.6408	200	3.63217e-10
74.6968	200	3.66e-10
74.7537	200	3.62582e-10
74.8122	200	3.69542e-10
74.8713	200	3.64413e-10
74.9258	200	3.63156e-10
74.9828	200	3.6257e-10
75.0388	200	3.62802e-10
75.0935	200	3.67021e-10
75.1503	200	3.66928e-10
75.207	200	3.6611e-10
75.2635	200	3.66193e-10
75.319	200	3.62167e-10
75.3783	200	3.62375e-10
75.4342	200	3.64896e-10
75.492	200	3.61776e-10
75.5505	200	3.59542e-10
75.6083	200	3.69015e-10
75.6648	200	3.63107e-10
75.7195	200	3.62968e-10
75.7753	200	3.62436e-10
75.8302	200	3.63376e-10
75.8865	200	3.58224e-10
75.943	200	3.63449e-10
76.0008	200	3.59896e-10
76.057	200	3.62399e-10
76.1162	200	3.6257e-10
76.1732	200	3.6036e-10
76.2288	200	3.58871e-10
76.2857	200	3.64718e-10
76.3398	200	3.62936e-10
76.3977	200	3.6362e-10
76.4545	200	3.6683e-10
76.5125	200	3.62449e-10
76.5695	200	3.60409e-10
76.6265	200	3.59542e-10
76.6825	200	3.60953e-10
76.7393	200	3.6705e-10
76.7963	200	3.6119e-10
76.8532	200	3.58742e-10
76.9103	200	3.62585e-10
76.9662	200	3.62387e-10
77.0228	200	3.61911e-10
77.0812	200	3.65011e-10
77.1402	200	3.58737e-10
77.1973	200	3.61874e-10
77.252	200	3.58834e-10
77.3083	200	3.61581e-10
77.3645	200	3.60434e-10
77.4228	200	3.63672e-10
77.4797	200	3.66781e-10
77.539	200	3.61898e-10
77.593	200	3.64896e-10
77.6487	200	3.64987e-10
77.7023	200	3.65121e-10
77.7592	200	3.58407e-10
77.8152	200	3.6125e-10
77.8728	200	3.62436e-10
77.9307	200	3.65069e-10
77.9857	200	3.63461e-10
78.0432	200	3.6257e-10
78.1	200	3.63241e-10
78.1555	200	3.65866e-10
78.2115	200	3.62655e-10
78.264	200	3.64718e-10
78.3227	200	3.64486e-10
78.3782	200	3.55746e-10
78.4348	200	3.59958e-10
78.4927	200	3.60788e-10
78.5487	200	3.65768e-10
78.6047	200	3.64096e-10
78.6583	200	3.62094e-10
78.7143	200	3.62288e-10
78.7695	200	3.65378e-10
78.8277	200	3.61508e-10
78.8847	200	3.6832e-10
78.9398	200	3.64228e-10
78.9995	200	3.65219e-10
79.0562	200	3.59557e-10
79.111	200	3.62634e-10
79.1687	200	3.65841e-10
79.2245	200	3.61496e-10
79.2823	200	3.64179e-10
79.3357	200	3.62814e-10
79.3937	200	3.59005e-10
79.4487	200	3.6696e-10
79.5055	200	3.62894e-10
79.5592	200	3.6141e-10
79.617	200	3.63559e-10
79.6717	200	3.64804e-10
79.727	200	3.63876e-10
79.7862	200	3.60116e-10
79.8408	200	3.64804e-10
79.8978	200	3.62474e-10
79.9523	200	3.62753e-10
80.0075	200	3.6401e-10
80.0648	200	3.65988e-10
80.1218	200	3.62375e-10
80.1787	200	3.608e-10
80.2347	200	3.66195e-10
80.2913	200	3.68665e-10
80.3477	200	3.6849e-10
80.4037	200	3.63437e-10
80.4593	200	3.62851e-10
80.5172	200	3.65563e-10
80.5747	200	3.5953e-10
80.6295	200	3.62659e-10
80.6862	200	3.61068e-10
80.7408	200	3.61569e-10
80.7935	200	3.66952e-10
80.849	200	3.62807e-10
80.9047	200	3.64352e-10
80.9628	200	3.68381e-10
81.0162	200	3.67343e-10
81.074	200	3.69443e-10
81.1287	200	3.64686e-10
81.1842	200	3.63363e-10
81.2398	200	3.66427e-10
81.2968	200	3.6497e-10
81.3515	200	3.63705e-10
81.4075	200	3.63717e-10
81.4643	200	3.63498e-10
81.5203	200	3.608e-10
81.5763	200	3.67685e-10
81.633	200	3.66824e-10
81.6907	200	3.66147e-10
81.7455	200	3.68759e-10
81.8027	200	3.65085e-10
81.8562	200	3.67575e-10
81.913	200	3.69662e-10
81.9712	200	3.65622e-10
82.0287	200	3.6727e-10
82.0865	200	3.67948e-10
82.1427	200	3.68503e-10
82.2	200	3.65329e-10
82.2587	200	3.66232e-10
82.3138	200	3.66061e-10
82.3717	200	3.70517e-10
82.4273	200	3.68637e-10
82.483	200	3.64181e-10
82.5385	200	3.70175e-10
82.5955	200	3.66774e-10
82.6513	200	3.69406e-10
82.708	200	3.6589e-10
82.7657	200	3.65048e-10
82.819	200	3.65829e-10
82.874	200	3.6589e-10
82.9268	200	3.65878e-10
82.986	200	3.68967e-10
83.043	200	3.63351e-10
83.101	200	3.6738e-10
83.1562	200	3.63017e-10
83.2097	200	3.65699e-10
83.2653	200	3.68195e-10
83.32	200	3.68478e-10
83.3782	200	3.69601e-10
83.4362	200	3.65612e-10
83.4927	200	3.66073e-10
83.5492	200	3.6755e-10
83.6033	200	3.68022e-10
83.6588	200	3.66232e-10
83.7145	200	3.70761e-10
83.7705	200	3.65524e-10
83.8258	200	3.68893e-10
83.8825	200	3.65329e-10
83.9372	200	3.68173e-10
83.9932	200	3.67514e-10
84.0492	200	3.66195e-10
84.1073	200	3.70993e-10
84.1635	200	3.67611e-10
84.2198	200	3.68905e-10
84.276	200	3.67599e-10
84.3342	200	3.6932e-10
84.3895	200	3.70492e-10
84.4473	200	3.7131e-10
84.5052	200	3.65032e-10
84.5635	200	3.66684e-10
84.6182	200	3.67874e-10
84.675	200	3.69723e-10
84.7277	200	3.69052e-10
84.7843	200	3.71432e-10
84.8412	200	3.66464e-10
84.899	200	3.69137e-10
84.9575	200	3.70114e-10
85.0125	200	3.69601e-10
85.067	200	3.69247e-10
85.1237	200	3.64438e-10
85.1807	200	3.71969e-10
85.2375	200	3.69552e-10
85.2937	200	3.72299e-10
85.3482	200	3.68783e-10
85.402	200	3.6958e-10
85.4593	200	3.71853e-10
85.5152	200	3.69567e-10
85.5703	200	3.7021e-10
85.627	200	3.65155e-10
85.6842	200	3.74765e-10
85.7403	200	3.72934e-10
85.7992	200	3.6915e-10
85.8557	200	3.68149e-10
85.9135	200	3.73447e-10
85.9693	200	3.66119e-10
86.024	200	3.71884e-10
86.0807	200	3.73776e-10
86.1352	200	3.72372e-10
86.1927	200	3.70663e-10
86.2485	200	3.72287e-10
86.3037	200	3.69357e-10
86.3592	200	3.73176e-10
86.4152	200	3.68417e-10
86.4717	200	3.70383e-10
86.5253	200	3.72678e-10
86.5807	200	3.73276e-10
86.6365	200	3.68466e-10
86.6922	200	3.7152e-10
86.7487	200	3.70895e-10
86.806	200	3.71982e-10
86.8643	200	3.73239e-10
86.9242	200	3.68722e-10
86.98	200	3.68197e-10
87.0347	200	3.69579e-10
87.0903	200	3.68171e-10
87.1472	200	3.7081e-10
87.201	200	3.72214e-10
87.258	200	3.75082e-10
87.3157	200	3.7262e-10
87.3732	200	3.73813e-10
87.4302	200	3.67599e-10
87.488	200	3.68197e-10
87.5445	200	3.74423e-10
87.6023	200	3.67734e-10
87.6593	200	3.68332e-10
87.7145	200	3.76511e-10
87.7718	200	3.72079e-10
87.8288	200	3.69833e-10
87.8838	200	3.70627e-10
87.942	200	3.72336e-10
87.9977	200	3.69455e-10
88.0545	200	3.68185e-10
88.1102	200	3.68283e-10
88.168	200	3.68541e-10
88.2235	200	3.66671e-10
88.2792	200	3.70529e-10
88.3337	200	3.69076e-10
88.3883	200	3.69271e-10
88.445	200	3.68881e-10
88.501	200	3.68863e-10
88.5537	200	3.70016e-10
88.6078	200	3.67404e-10
88.6633	200	3.67001e-10
88.72	200	3.63833e-10
88.7742	200	3.72165e-10
88.8288	200	3.6683e-10
88.8833	200	3.63571e-10
88.9417	200	3.71066e-10
88.9962	200	3.69235e-10
89.0518	200	3.66354e-10
89.1075	200	3.65662e-10
89.1653	200	3.68979e-10
89.2222	200	3.6954e-10
89.2778	200	3.6799e-10
89.3343	200	3.70895e-10
89.3927	200	3.6401e-10
89.4495	200	3.63907e-10
89.5042	200	3.66061e-10
89.5617	200	3.67148e-10
89.618	200	3.67182e-10
89.6717	200	3.67318e-10
89.7287	200	3.68381e-10
89.7853	200	3.65512e-10
89.8413	200	3.67306e-10
89.8978	200	3.63746e-10
89.9533	200	3.63784e-10
90.008	200	3.66281e-10
90.064	200	3.61422e-10
90.1195	200	3.63203e-10
90.1742	200	3.65489e-10
90.231	200	3.62572e-10
90.2875	200	3.61923e-10
90.3432	200	3.66989e-10
--	--	--
--	--	--
--	--	--
--	--	--
--	--	--
--	--	--
--	--	--
--	--	--
--	--	--
--	--	--
--	--	--
--	--	--
--	--	--
--	--	--
--	--	--
--	--	--
--	--	--
--	--	--
--	--	--
--	--	--
--	--	--
--	--	--
--	--	--
--	--	--
--	--	--
--	--	--
--	--	--
--	--	--
--	--	--
--	--	--
--	--	--
--	--	--
--	--	--
--	--	--
--	--	--
--	--	--
--	--	--
--	--	--
--	--	--
--	--	--
--	--	--
--	--	--
--	--	--
--	--	--
--	--	--
--	--	--
--	--	--
--	--	--
--	--	--
--	--	--
--	--	--
--	--	--
--	--	--
--	--	--
--	--	--
--	--	--
--	--	--
--	--	--
--	--	--
--	--	--
--	--	--
--	--	--
--	--	--
--	--	--
--	--	--
--	--	--
--	--	--
--	--	--
--	--	--
--	--	--
--	--	--
--	--	--
--	--	--
--	--	--
--	--	--
--	--	--
--	--	--
--	--	--
--	--	--
--	--	--
--	--	--
--	--	--
--	--	--
--	--	--
--	--	--
--	--	--
--	--	--
--	--	--
--	--	--
--	--	--
--	--	--
--	--	--
--	--	--
--	--	--
--	--	--
--	--	--
--	--	--
--	--	--
--	--	--
--	--	--
--	--	--
--	--	--
--	--	--
--	--	--
--	--	--
--	--	--
--	--	--
--	--	--
--	--	--
--	--	--
--	--	--
--	--	--
--	--	--
--	--	--
--	--	--
--	--	--
--	--	--
--	--	--
--	--	--
--	--	--
--	--	--
--	--	--
--	--	--
--	--	--
--	--	--
--	--	--
--	--	--
--	--	--
--	--	--
--	--	--
--	--	--
--	--	--
--	--	--
--	--	--
--	--	--
--	--	--
--	--	--
--	--	--
--	--	--
--	--	--
--	--	--
--	--	--
--	--	--
--	--	--
--	--	--
--	--	--
--	--	--
--	--	--
--	--	--
--	--	--
--	--	--
--	--	--
--	--	--
--	--	--
--	--	--
--	--	--
--	--	--
--	--	--
--	--	--
--	--	--
--	--	--
--	--	--
--	--	--
--	--	--
--	--	--
--	--	--
--	--	--
--	--	--
--	--	--
--	--	--
--	--	--
--	--	--
--	--	--
--	--	--
--	--	--
--	--	--
--	--	--
--	--	--
--	--	--
--	--	--
--	--	--
--	--	--
--	--	--
--	--	--
--	--	--
--	--	--
--	--	--
--	--	--
--	--	--
--	--	--
--	--	--
--	--	--
--	--	--
--	--	--
--	--	--
--	--	--
--	--	--
--	--	--
--	--	--
--	--	--
--	--	--
--	--	--
--	--	--
--	--	--
--	--	--
--	--	--
--	--	--
--	--	--
--	--	--
--	--	--
--	--	--
--	--	--
--	--	--
--	--	--
--	--	--
--	--	--
--	--	--
--	--	--
--	--	--
--	--	--
--	--	--
--	--	--
--	--	--
--	--	--
--	--	--
--	--	--
--	--	--
--	--	--
--	--	--
--	--	--
--	--	--
--	--	--
--	--	--
--	--	--
--	--	--
--	--	--
--	--	--
--	--	--
--	--	--
--	--	--
--	--	--
--	--	--
--	--	--
--	--	--
--	--	--
--	--	--
--	--	--
--	--	--
--	--	--
--	--	--
--	--	--
--	--	--
--	--	--
--	--	--
--	--	--
--	--	--
--	--	--
--	--	--
--	--	--
--	--	--
--	--	--
--	--	--
--	--	--
--	--	--
--	--	--
--	--	--
--	--	--
--	--	--
--	--	--
--	--	--
--	--	--
--	--	--
--	--	--
--	--	--
--	--	--
--	--	--
--	--	--
--	--	--
--	--	--
--	--	--
--	--	--
--	--	--
--	--	--
--	--	--
--	--	--
--	--	--
--	--	--
--	--	--
--	--	--
--	--	--
--	--	--
--	--	--
--	--	--
--	--	--
--	--	--
--	--	--
--	--	--
--	--	--
--	--	--
--	--	--
--	--	--
--	--	--
--	--	--
--	--	--
--	--	--
--	--	--
--	--	--
--	--	--
--	--	--
--	--	--
--	--	--
--	--	--
--	--	--
--	--	--
--	--	--
--	--	--
--	--	--
--	--	--
--	--	--
--	--	--
--	--	--
--	--	--
--	--	--
--	--	--
--	--	--
--	--	--
--	--	--
--	--	--
--	--	--
--	--	--
--	--	--
--	--	--
--	--	--
--	--	--
--	--	--
--	--	--
--	--	--
--	--	--
--	--	--
--	--	--
--	--	--
--	--	--
--	--	--
--	--	--
--	--	--
--	--	--
--	--	--
--	--	--
--	--	--
--	--	--
--	--	--
--	--	--
--	--	--
--	--	--
--	--	--
--	--	--
--	--	--
--	--	--
--	--	--
--	--	--
--	--	--
--	--	--
--	--	--
--	--	--
--	--	--
--	--	--
--	--	--
--	--	--
--	--	--
--	--	--
--	--	--
--	--	--
--	--	--
--	--	--
--	--	--
--	--	--
--	--	--
--	--	--
--	--	--
--	--	--
--	--	--
--	--	--
--	--	--
--	--	--
--	--	--
--	--	--
--	--	--
--	--	--
--	--	--
--	--	--
--	--	--
--	--	--
--	--	--
--	--	--
--	--	--
--	--	--
--	--	--
--	--	--
--	--	--
--	--	--
--	--	--
--	--	--
--	--	--
--	--	--
--	--	--
--	--	--
--	--	--
--	--	--
[truncated: 2,030 more rows]

## Sheet: Fig. 1c
Time (min)	Temperature (oC)	m/z (2)
-3.33333e-06	19.9985	6.33109e-10
0.05676	20.2076	6.24759e-10
0.11146	20.409	6.30924e-10
0.16926	20.6219	6.28922e-10
0.225	20.8271	6.22005e-10
0.27968	21.0285	6.2814e-10
0.3388	21.2462	6.2785e-10
0.39245	21.4437	6.24759e-10
0.44635	21.6422	6.29345e-10
0.50313	21.8513	6.24991e-10
0.55781	22.0527	6.26861e-10
0.61041	22.2464	6.33312e-10
0.66718	22.4554	6.33951e-10
0.72213	22.6578	6.26736e-10
0.78333	22.8832	6.26272e-10
0.83698	23.0807	6.29007e-10
0.89088	23.2792	6.288e-10
0.94635	23.4835	6.32852e-10
1.00546	23.7012	6.32083e-10
1.06198	23.9093	6.28201e-10
1.11953	24.1212	6.30545e-10
1.1763	24.3303	6.25735e-10
1.23306	24.5393	6.30655e-10
1.28698	24.7379	6.26639e-10
1.34426	24.9488	6.26663e-10
1.39896	25.1502	6.29093e-10
1.4526	25.3477	6.2858e-10
1.50833	25.553	6.32034e-10
1.56615	25.7659	6.28714e-10
1.62213	25.972	6.31778e-10
1.67865	26.1802	6.24798e-10
1.7323	26.3777	6.23087e-10
1.78801	26.5829	6.30927e-10
1.8448	26.792	6.27908e-10
1.90026	26.9963	6.24515e-10
1.95806	27.2091	6.31131e-10
2.0151	27.4191	6.26468e-10
2.07396	27.6359	6.25833e-10
2.13021	27.8431	6.27294e-10
2.18593	28.0482	6.35117e-10
2.24088	28.2506	6.24909e-10
2.29556	28.452	6.26651e-10
2.3526	28.662	6.21975e-10
2.40938	28.8711	6.23672e-10
2.46485	29.0753	6.24698e-10
2.52056	29.2805	6.2139e-10
2.57421	29.4781	6.29617e-10
2.63098	29.6871	6.26224e-10
2.6914	29.9096	6.28311e-10
2.7461	30.111	6.25255e-10
2.80181	30.3162	6.22781e-10
2.85651	30.5177	6.2324e-10
2.91276	30.7248	6.24197e-10
2.96848	30.93	6.24254e-10
3.02318	31.1314	6.23957e-10
3.08021	31.3414	6.29727e-10
3.13698	31.5505	6.29337e-10
3.19036	31.7471	6.27274e-10
3.24583	31.9513	6.22091e-10
3.30235	32.1594	6.27017e-10
3.35911	32.3685	6.24075e-10
3.4138	32.5699	6.14468e-10
3.46953	32.7751	6.21931e-10
3.52421	32.9765	6.23982e-10
3.58021	33.1827	6.22437e-10
3.63698	33.3917	6.19669e-10
3.69166	33.5931	6.28067e-10
3.74921	33.805	6.22413e-10
3.80416	34.0074	6.20694e-10
3.85963	34.2116	6.24417e-10
3.91771	34.4255	6.26029e-10
3.97578	34.6394	6.20547e-10
4.03046	34.8407	6.23367e-10
4.08593	35.045	6.19229e-10
4.14348	35.2569	6.22202e-10
4.19818	35.4584	6.18912e-10
4.2539	35.6635	6.18289e-10
4.30963	35.8688	6.23599e-10
4.36848	36.0855	6.15884e-10
4.425	36.2936	6.20584e-10
4.48255	36.5055	6.1459e-10
4.53723	36.7069	6.15467e-10
4.59063	36.9035	6.18767e-10
4.64635	37.1087	6.20315e-10
4.70313	37.3178	6.14969e-10
4.75806	37.5201	6.2084e-10
4.81771	37.7398	6.08349e-10
4.87343	37.9449	6.14651e-10
4.93125	38.1579	6.18829e-10
4.98801	38.3669	6.13089e-10
5.04635	38.5817	6.1813e-10
5.10208	38.787	6.1553e-10
5.15885	38.996	6.1647e-10
5.21563	39.2051	6.18045e-10
5.27213	39.4132	6.16468e-10
5.32865	39.6213	6.11709e-10
5.38698	39.8361	6.18191e-10
5.44193	40.0384	6.15249e-10
5.49635	40.2388	6.05803e-10
5.55208	40.4441	6.10428e-10
5.60885	40.6531	6.17642e-10
5.66588	40.8631	6.16971e-10
5.72188	41.0694	6.13748e-10
5.78176	41.2899	6.11661e-10
5.84036	41.5057	6.16116e-10
5.89505	41.7071	6.17386e-10
5.95078	41.9123	6.15432e-10
6.00546	42.1137	6.14034e-10
6.0612	42.3189	6.14041e-10
6.1198	42.5347	6.09768e-10
6.1789	42.7523	6.15591e-10
6.23438	42.9567	6.13354e-10
6.28801	43.1542	6.12736e-10
6.34166	43.3517	6.07962e-10
6.40051	43.5684	6.13799e-10
6.4586	43.7823	6.15103e-10
6.51563	43.9924	6.13821e-10
6.57135	44.1975	6.09585e-10
6.62605	44.399	6.07754e-10
6.68073	44.6003	6.08511e-10
6.73671	44.8065	6.12271e-10
6.79348	45.0155	6.20352e-10
6.84818	45.217	6.10733e-10
6.90416	45.4231	6.11087e-10
6.9599	45.6284	6.05899e-10
7.01796	45.8422	6.11648e-10
7.07396	46.0484	6.08499e-10
7.12968	46.2536	6.04116e-10
7.18541	46.4588	6.07986e-10
7.24193	46.6669	6.13836e-10
7.29661	46.8683	6.09182e-10
7.35676	47.0898	6.08316e-10
7.41146	47.2913	6.0823e-10
7.46926	47.5041	6.13772e-10
7.52396	47.7055	6.09182e-10
7.57865	47.9069	6.10326e-10
7.6362	48.1188	6.03543e-10
7.69245	48.326	6.13193e-10
7.74713	48.5273	6.07766e-10
7.80286	48.7326	6.01736e-10
7.86068	48.9455	6.07237e-10
7.9164	49.1507	6.07864e-10
7.97448	49.3646	6.0762e-10
8.03021	49.5698	6.1239e-10
8.0849	49.7712	6.1542e-10
8.13855	49.9688	6.08352e-10
8.19426	50.1739	6.07351e-10
8.24921	50.3763	6.05276e-10
8.30468	50.5805	6.09658e-10
8.3625	50.7934	6.09927e-10
8.42265	51.0149	6.03652e-10
8.47786	51.2183	6.04495e-10
8.53568	51.4312	6.13394e-10
8.5914	51.6364	6.09597e-10
8.64635	51.8387	6.07644e-10
8.70105	52.0401	6.08145e-10
8.75755	52.2482	6.05886e-10
8.81146	52.4468	6.05692e-10
8.86823	52.6558	6.06741e-10
8.925	52.8648	6.0867e-10
8.97995	53.0672	6.05191e-10
9.03568	53.2724	6.06277e-10
9.0914	53.4776	6.09869e-10
9.14818	53.6867	6.11142e-10
9.20833	53.9082	6.0574e-10
9.26431	54.1144	6.05346e-10
9.32318	54.3312	6.09976e-10
9.38021	54.5412	6.04519e-10
9.43593	54.7464	6.07076e-10
9.49375	54.9593	6.02053e-10
9.54973	55.1654	6.03713e-10
9.60755	55.3783	6.01968e-10
9.66328	55.5836	6.08254e-10
9.72135	55.7974	6.11209e-10
9.77916	56.0103	6.10794e-10
9.83281	56.2079	6.08646e-10
9.88855	56.4131	6.0914e-10
9.9448	56.6203	6.00984e-10
9.99843	56.8178	6.08731e-10
10.0539	57.022	6.06631e-10
10.1109	57.2321	6.04395e-10
10.1669	57.4383	6.02688e-10
10.2195	57.632	6.07156e-10
10.2792	57.8516	6.05959e-10
10.3362	58.0616	6.04006e-10
10.394	58.2745	6.02825e-10
10.4487	58.4759	6.07302e-10
10.5026	58.6744	6.03482e-10
10.5583	58.8796	6.02788e-10
10.618	59.0992	6.08547e-10
10.6724	59.2996	5.96865e-10
10.7294	59.5097	6.04031e-10
10.7862	59.7187	6.01145e-10
10.8419	59.9239	6.02163e-10
10.8992	60.1349	6.03872e-10
10.9544	60.3382	5.98772e-10
11.013	60.554	6.07779e-10
11.0721	60.7717	6.05198e-10
11.125	60.9663	6.03567e-10
11.181	61.1725	6.03042e-10
11.238	61.3825	5.99834e-10
11.2917	61.5801	6.03555e-10
11.3505	61.7968	6.01861e-10
11.4044	61.9954	5.96955e-10
11.4596	62.1986	5.97988e-10
11.5143	62.4	5.97054e-10
11.5701	62.6052	6.01931e-10
11.6271	62.8153	5.99014e-10
11.6844	63.0263	5.9844e-10
11.7393	63.2286	5.99685e-10
11.7966	63.4396	5.9905e-10
11.8526	63.6457	5.94509e-10
11.9083	63.851	5.99822e-10
11.9641	64.0562	5.99001e-10
12.0208	64.2652	5.98049e-10
12.0766	64.4705	5.99734e-10
12.1326	64.6766	6.01711e-10
12.1885	64.8829	5.98684e-10
12.2474	65.0996	5.98696e-10
12.3042	65.3086	5.96328e-10
12.3589	65.51	5.97524e-10
12.4154	65.7181	5.99414e-10
12.4732	65.931	5.91824e-10
12.531	66.144	5.95083e-10
12.5895	66.3594	5.91262e-10
12.6455	66.5657	5.9541e-10
12.7013	66.7713	5.92812e-10
12.7574	66.9775	5.97462e-10
12.8135	67.1843	5.985e-10
12.8695	67.3905	5.90994e-10
12.9297	67.6121	5.90232e-10
12.9854	67.8171	5.90517e-10
13.039	68.0147	5.97646e-10
13.0968	68.2277	5.91567e-10
13.1547	68.4407	5.93093e-10
13.2083	68.6383	5.92263e-10
13.2653	68.8482	5.91006e-10
13.3214	69.0544	5.96169e-10
13.3788	69.2661	5.94033e-10
13.4344	69.4705	5.89862e-10
13.489	69.6718	5.85585e-10
13.5464	69.883	5.93142e-10
13.601	70.0843	5.90751e-10
13.657	70.2905	5.88259e-10
13.7127	70.4955	5.88491e-10
13.7685	70.7011	5.90346e-10
13.8217	70.8969	5.87368e-10
13.88	71.1117	5.87612e-10
13.9367	71.3204	5.89016e-10
13.9925	71.526	5.94045e-10
14.0482	71.731	5.94692e-10
14.105	71.9403	5.89687e-10
14.1584	72.1367	5.84992e-10
14.2125	72.3361	5.83523e-10
14.2695	72.546	5.92251e-10
14.3242	72.7473	5.9136e-10
14.383	72.964	5.86159e-10
14.4389	73.1696	5.89235e-10
14.4984	73.3887	5.86253e-10
14.5537	73.5925	5.90835e-10
14.6102	73.8005	5.87685e-10
14.668	74.0135	5.83877e-10
14.724	74.2197	5.8539e-10
14.7815	74.4315	5.86782e-10
14.8372	74.6365	5.84438e-10
14.896	74.8531	5.81841e-10
14.9509	75.055	5.85671e-10
15.0075	75.2637	5.82768e-10
15.0622	75.465	5.88186e-10
15.119	75.6743	5.85952e-10
15.1768	75.8873	5.82076e-10
15.2347	76.1003	5.82298e-10
15.2912	76.3083	5.83287e-10
15.3474	76.5152	5.78863e-10
15.4052	76.7281	5.87466e-10
15.463	76.9411	5.87173e-10
15.5204	77.1522	5.82286e-10
15.5775	77.3627	5.80275e-10
15.6367	77.5806	5.89651e-10
15.6927	77.7868	5.84938e-10
15.7495	77.9961	5.83046e-10
15.8047	78.1993	5.85314e-10
15.8615	78.4086	5.86196e-10
15.9205	78.6258	5.76808e-10
15.9794	78.8425	5.83425e-10
16.0385	79.0604	5.88308e-10
16.0987	79.2819	5.86159e-10
16.1567	79.4955	5.77676e-10
16.2163	79.7152	5.83474e-10
16.2765	79.9368	5.85329e-10
16.3325	80.143	5.82314e-10
16.3894	80.3523	5.85388e-10
16.444	80.5536	5.80349e-10
16.499	80.7562	5.83831e-10
16.5525	80.9532	5.76955e-10
16.6104	81.1662	5.83718e-10
16.6669	81.3742	5.80703e-10
16.7275	81.5976	5.85097e-10
16.7862	81.8136	5.85586e-10
16.8437	82.0254	5.77248e-10
16.8995	82.231	5.80178e-10
16.9575	82.4446	5.81313e-10
17.0144	82.6539	5.80153e-10
17.0698	82.8583	5.79983e-10
17.1269	83.0682	5.78688e-10
17.183	83.275	5.80971e-10
17.239	83.4812	5.80349e-10
17.296	83.6911	5.85178e-10
17.3509	83.893	5.82875e-10
17.4097	84.1097	5.82106e-10
17.4663	84.3184	5.77788e-10
17.5242	84.5313	5.84755e-10
17.582	84.7443	5.85879e-10
17.6349	84.9389	5.79738e-10
17.6917	85.1482	5.85128e-10
17.7482	85.3562	5.7947e-10
17.805	85.5655	5.88088e-10
17.8597	85.7668	5.80519e-10
17.9145	85.9687	5.84951e-10
17.971	86.1768	5.79519e-10
18.0305	86.3959	5.83156e-10
18.0848	86.596	5.83071e-10
18.1427	86.809	5.8058e-10
18.1995	87.0182	5.82249e-10
18.2584	87.2349	5.84877e-10
18.3163	87.4485	5.82546e-10
18.3717	87.6523	5.82199e-10
18.4297	87.8658	5.83583e-10
18.4877	88.0794	5.81252e-10
18.5449	88.29	5.78603e-10
18.5995	88.4912	5.78761e-10
18.6557	88.6981	5.83188e-10
18.7127	88.908	5.7975e-10
18.7692	89.1161	5.85366e-10
18.8242	89.3186	5.82045e-10
18.882	89.5316	5.85329e-10
18.9398	89.7445	5.86477e-10
18.9974	89.9563	5.8069e-10
19.052	90.1576	5.85462e-10
19.1092	90.3681	5.84072e-10
19.1662	90.578	5.87859e-10
19.2208	90.7793	5.84914e-10
19.2734	90.9727	5.82298e-10
19.3294	91.1789	5.83373e-10
19.3853	91.3851	5.87722e-10
19.4425	91.5956	5.89272e-10
19.4997	91.8061	5.86648e-10
19.5555	92.0117	5.83681e-10
19.6135	92.2253	5.88308e-10
19.6703	92.4346	5.87026e-10
19.7297	92.6531	5.82241e-10
19.7867	92.863	5.83339e-10
19.8404	93.0606	5.92348e-10
19.9	93.2803	5.88094e-10
19.9552	93.4835	5.87254e-10
20.0109	93.6885	5.88027e-10
20.0657	93.8904	5.91396e-10
20.1228	94.1009	5.93124e-10
20.1828	94.3219	5.86191e-10
20.2354	94.5152	5.93874e-10
20.2919	94.7233	5.89077e-10
20.3482	94.9307	5.89443e-10
20.4025	95.1308	5.92971e-10
20.4592	95.3395	5.95327e-10
20.5162	95.5494	5.87978e-10
20.575	95.766	5.92141e-10
20.6307	95.971	5.9394e-10
20.6867	96.1773	5.92837e-10
20.7425	96.3829	5.94949e-10
20.8002	96.5952	5.9103e-10
20.8562	96.8014	5.90456e-10
20.914	97.0144	5.90359e-10
20.971	97.2243	5.9604e-10
21.0268	97.4299	5.93301e-10
21.0833	97.638	5.89407e-10
21.1422	97.8546	5.94546e-10
21.1995	98.0657	5.9363e-10
21.2555	98.272	5.90285e-10
21.3122	98.4806	6.05142e-10
21.3724	98.7022	5.97976e-10
21.4292	98.9115	5.94485e-10
21.488	99.1282	5.95373e-10
21.5455	99.3399	5.97781e-10
21.6024	99.5492	5.91787e-10
21.6612	99.7658	5.95608e-10
21.7158	99.9672	6.00881e-10
21.7747	100.184	5.98855e-10
21.831	100.391	5.94863e-10
21.8894	100.606	6.01882e-10
21.9472	100.819	5.98721e-10
22.0038	101.028	5.96633e-10
22.0608	101.238	6.0086e-10
22.1158	101.44	5.99661e-10
22.1717	101.646	5.94546e-10
22.2274	101.851	5.93313e-10
22.2839	102.059	5.96316e-10
22.3404	102.267	5.98684e-10
22.3973	102.477	6.03921e-10
22.4555	102.691	5.9672e-10
22.5125	102.901	6.00341e-10
22.571	103.116	5.99661e-10
22.6282	103.327	6.00002e-10
22.688	103.547	5.9949e-10
22.7442	103.754	6.02456e-10
22.8005	103.961	5.99124e-10
22.8539	104.158	5.99111e-10
22.9098	104.364	6.01235e-10
22.9692	104.583	6.05435e-10
23.024	104.784	6.04128e-10
23.0825	105	6.08609e-10
23.1407	105.214	5.98049e-10
23.1935	105.409	6.00088e-10
23.252	105.624	6.03369e-10
23.307	105.827	6.04287e-10
23.364	106.037	6.02034e-10
23.4199	106.242	6.05667e-10
23.4765	106.451	6.0678e-10
23.5312	106.652	6.00308e-10
23.587	106.858	6.10178e-10
23.6427	107.063	6.07398e-10
23.6974	107.264	6.08584e-10
23.7523	107.467	6.06162e-10
23.8084	107.673	6.09573e-10
23.865	107.881	6.121e-10
23.9205	108.086	6.04763e-10
23.9805	108.307	6.06878e-10
24.037	108.515	6.10227e-10
24.0967	108.735	6.07534e-10
24.152	108.938	6.08377e-10
24.2098	109.151	6.09878e-10
24.2667	109.361	6.08242e-10
24.325	109.575	6.08157e-10
24.382	109.785	6.1492e-10
24.4377	109.99	6.1116e-10
24.4937	110.197	6.15146e-10
24.5532	110.416	6.11184e-10
24.6104	110.626	6.08145e-10
24.665	110.827	6.10733e-10
24.7187	111.025	6.13797e-10
24.7752	111.233	6.11978e-10
24.8333	111.447	6.11575e-10
24.888	111.649	6.13137e-10
24.945	111.859	6.14566e-10
25.0032	112.073	6.11013e-10
25.0603	112.283	6.16172e-10
25.1162	112.489	6.20608e-10
25.1718	112.694	6.10208e-10
25.2287	112.903	6.14895e-10
25.2854	113.112	6.17886e-10
25.3449	113.331	6.1632e-10
25.3995	113.532	6.1951e-10
25.4583	113.749	6.22598e-10
25.5148	113.957	6.18631e-10
25.5727	114.17	6.21955e-10
25.6307	114.384	6.19925e-10
25.6883	114.596	6.24588e-10
25.745	114.805	6.21795e-10
25.8009	115.01	6.21158e-10
25.8555	115.211	6.20546e-10
25.9135	115.425	6.23722e-10
25.9692	115.63	6.2421e-10
26.026	115.839	6.2532e-10
26.0839	116.052	6.24039e-10
26.1385	116.254	6.23636e-10
26.1932	116.455	6.32034e-10
26.2478	116.656	6.21646e-10
26.3025	116.858	6.27078e-10
26.3584	117.063	6.28848e-10
26.413	117.264	6.30264e-10
26.4699	117.474	6.29214e-10
26.5252	117.678	6.29012e-10
26.583	117.89	6.32596e-10
26.6389	118.096	6.25125e-10
26.6935	118.297	6.31949e-10
26.7508	118.509	6.29764e-10
26.8085	118.721	6.34207e-10
26.8644	118.927	6.36661e-10
26.9209	119.135	6.30742e-10
26.9775	119.343	6.34342e-10
27.0357	119.557	6.34574e-10
27.0904	119.759	6.34805e-10
27.1458	119.963	6.38935e-10
27.2025	120.172	6.41532e-10
27.2599	120.383	6.37308e-10
27.3145	120.584	6.3931e-10
27.3705	120.79	6.40336e-10
27.4255	120.993	6.37946e-10
27.483	121.205	6.38053e-10
27.5399	121.414	6.41852e-10
27.5977	121.627	6.38822e-10
27.6547	121.837	6.4025e-10
27.7117	122.047	6.46128e-10
27.7663	122.248	6.42191e-10
27.8222	122.454	6.46078e-10
27.8778	122.659	6.42484e-10
27.9347	122.868	6.50211e-10
27.9894	123.069	6.46561e-10
28.0482	123.286	6.49857e-10
28.105	123.495	6.44828e-10
28.163	123.709	6.44291e-10
28.2214	123.924	6.52042e-10
28.277	124.129	6.55167e-10
28.331	124.328	6.56669e-10
28.3867	124.532	6.61118e-10
28.4445	124.745	6.51615e-10
28.5013	124.955	6.5778e-10
28.5567	125.159	6.51224e-10
28.6135	125.368	6.59806e-10
28.6703	125.577	6.58976e-10
28.7252	125.779	6.58475e-10
28.7817	125.987	6.70016e-10
28.8367	126.19	6.61503e-10
28.8935	126.399	6.61955e-10
28.9514	126.612	6.63126e-10
29.0088	126.824	6.64835e-10
29.0659	127.034	6.64665e-10
29.1209	127.236	6.714e-10
29.1752	127.436	6.68034e-10
29.2324	127.647	6.58219e-10
29.29	127.859	6.6553e-10
29.3437	128.057	6.73834e-10
29.3995	128.262	6.66284e-10
29.4562	128.471	6.68461e-10
29.515	128.688	6.73454e-10
29.5698	128.89	6.6338e-10
29.6233	129.087	6.73501e-10
29.6792	129.292	6.77189e-10
29.7317	129.485	6.78349e-10
29.7917	129.706	6.70683e-10
29.8467	129.909	6.74452e-10
29.9038	130.119	6.79191e-10
29.9585	130.321	6.78569e-10
30.0122	130.518	6.79838e-10
30.0698	130.731	6.76225e-10
30.1245	130.932	6.78325e-10
30.177	131.125	6.78471e-10
30.233	131.332	6.76372e-10
30.2867	131.529	6.82487e-10
30.3437	131.739	6.85515e-10
30.3995	131.945	6.85014e-10
30.4562	132.153	6.83769e-10
30.5133	132.364	6.85624e-10
30.5682	132.566	6.85173e-10
30.6228	132.767	6.84099e-10
30.6783	132.972	6.86919e-10
30.7349	133.18	6.88078e-10
30.7922	133.391	6.95757e-10
30.8509	133.607	6.89836e-10
30.9098	133.824	6.92903e-10
30.9682	134.039	6.85539e-10
31.026	134.252	6.95342e-10
31.0824	134.459	6.94512e-10
31.1385	134.666	6.93236e-10
31.1918	134.863	6.9467e-10
31.2467	135.064	7.03984e-10
31.3042	135.276	6.98833e-10
31.362	135.489	6.99193e-10
31.4162	135.689	7.02703e-10
31.471	135.891	7.02935e-10
31.5297	136.107	6.96269e-10
31.5857	136.313	7.05608e-10
31.6404	136.514	7.06249e-10
31.6984	136.728	7.06194e-10
31.7552	136.937	7.05977e-10
31.8117	137.145	7.13921e-10
31.8664	137.346	7.0551e-10
31.9224	137.553	7.06435e-10
31.9789	137.761	7.02837e-10
32.0357	137.97	7.08053e-10
32.0909	138.173	7.10125e-10
32.1497	138.39	7.06101e-10
32.2062	138.598	7.07244e-10
32.2599	138.795	7.143e-10
32.3175	139.008	7.16265e-10
32.3732	139.213	7.0557e-10
32.4292	139.419	7.20269e-10
32.4849	139.624	7.18804e-10
32.5407	139.83	7.14971e-10
32.5954	140.031	7.18929e-10
32.6519	140.239	7.16644e-10
32.7084	140.447	7.20086e-10
32.7659	140.659	7.17619e-10
32.8214	140.863	7.24078e-10
32.8775	141.07	7.19559e-10
32.9353	141.283	7.2271e-10
32.9942	141.5	7.24444e-10
33.0513	141.71	7.24859e-10
33.1078	141.918	7.28509e-10
33.1657	142.131	7.30218e-10
33.2185	142.326	7.30096e-10
33.2752	142.534	7.23106e-10
33.332	142.744	7.37429e-10
33.389	142.954	7.26275e-10
33.4449	143.159	7.29412e-10
33.5015	143.368	7.39898e-10
33.5594	143.581	7.30743e-10
33.6159	143.789	7.33624e-10
33.6713	143.993	7.3808e-10
33.7274	144.2	7.37115e-10
33.7842	144.409	7.39975e-10
33.8398	144.614	7.32943e-10
33.8948	144.816	7.3908e-10
33.9519	145.026	7.37176e-10
34.0075	145.231	7.41396e-10
34.064	145.439	7.4151e-10
34.1217	145.652	7.45208e-10
34.1812	145.871	7.46283e-10
34.2403	146.089	7.44683e-10
34.2987	146.303	7.51642e-10
34.3542	146.508	7.52289e-10
34.4098	146.713	7.53583e-10
34.4645	146.914	7.49935e-10
34.5204	147.12	7.53095e-10
34.5782	147.333	7.47748e-10
34.6335	147.536	7.55573e-10
34.689	147.741	7.60492e-10
34.7469	147.954	7.62421e-10
34.8028	148.16	7.61969e-10
34.8599	148.37	7.55121e-10
34.9135	148.568	7.65375e-10
34.9723	148.784	7.61317e-10
35.0282	148.99	7.67524e-10
35.0852	149.2	7.65875e-10
35.1407	149.404	7.67072e-10
35.1983	149.616	7.68049e-10
35.2552	149.826	7.73347e-10
35.314	150.042	7.71515e-10
35.37	150.249	7.66071e-10
35.4275	150.46	7.71283e-10
35.4862	150.676	7.78388e-10
35.5418	150.881	7.72821e-10
35.6009	151.099	7.80012e-10
35.6565	151.304	7.83588e-10
35.7144	151.517	7.79096e-10
35.7722	151.73	7.79597e-10
35.8297	151.941	7.75454e-10
35.8854	152.146	7.857e-10
35.9412	152.352	7.86128e-10
35.9969	152.557	7.91804e-10
36.0534	152.765	7.89424e-10
36.1133	152.986	7.89216e-10
36.17	153.195	7.98249e-10
36.2268	153.404	7.94294e-10
36.2862	153.622	7.95165e-10
36.343	153.832	7.9891e-10
36.3995	154.04	7.95271e-10
36.4565	154.25	8.02925e-10
36.5134	154.459	8.04146e-10
36.5685	154.662	8.0406e-10
36.6264	154.875	8.0832e-10
36.6842	155.088	8.05e-10
36.7413	155.299	8.04927e-10
36.7972	155.504	8.0688e-10
36.8555	155.719	8.08174e-10
36.9112	155.924	8.14534e-10
36.968	156.133	8.16646e-10
37.0245	156.341	8.12874e-10
37.0812	156.55	8.18941e-10
37.14	156.767	8.19325e-10
37.194	156.965	8.21102e-10
37.25	157.172	8.24617e-10
37.3057	157.377	8.23567e-10
37.3635	157.59	8.2618e-10
37.4213	157.803	8.29014e-10
37.4782	158.012	8.34493e-10
37.5339	158.217	8.3536e-10
37.5895	158.422	8.35409e-10
37.6432	158.62	8.39132e-10
37.6979	158.821	8.40536e-10
37.7547	159.03	8.37179e-10
37.8092	159.231	8.40255e-10
37.8659	159.44	8.50497e-10
37.9227	159.649	8.4504e-10
37.977	159.849	8.462e-10
38.0342	160.059	8.48714e-10
38.0909	160.268	8.50727e-10
38.1469	160.474	8.54196e-10
38.2037	160.684	8.51827e-10
38.2593	160.889	8.64572e-10
38.3192	161.109	8.55648e-10
38.3768	161.321	8.70933e-10
38.4325	161.526	8.66427e-10
38.4894	161.736	8.62997e-10
38.5472	161.949	8.66696e-10
38.6052	162.162	8.77451e-10
38.6609	162.367	8.73996e-10
38.7163	162.571	8.81076e-10
38.7742	162.784	8.77927e-10
38.8292	162.987	8.75925e-10
38.8854	163.194	8.7933e-10
38.943	163.406	8.81137e-10
38.9995	163.614	8.87156e-10
39.0565	163.824	8.87436e-10
39.1133	164.033	8.89548e-10
39.168	164.235	8.89694e-10
39.227	164.452	8.9415e-10
39.2848	164.665	8.97811e-10
39.3425	164.877	9.02297e-10
39.3969	165.077	8.99851e-10
39.4537	165.287	9.06663e-10
39.5093	165.492	8.99973e-10
39.564	165.693	9.05992e-10
39.6187	165.894	9.07603e-10
39.6755	166.104	9.13694e-10
39.7334	166.317	9.15489e-10
39.79	166.525	9.19969e-10
39.8469	166.735	9.25438e-10
39.9025	166.94	9.27335e-10
39.9573	167.141	9.26989e-10
40.013	167.346	9.2584e-10
40.0687	167.551	9.33291e-10
40.1255	167.761	9.33567e-10
40.1802	167.962	9.29745e-10
40.2338	168.16	9.31724e-10
40.2899	168.366	9.3253e-10
40.3492	168.584	9.39134e-10
40.406	168.794	9.36851e-10
40.4617	168.999	9.45165e-10
40.5187	169.209	9.42125e-10
40.5745	169.414	9.478e-10
40.6302	169.619	9.56542e-10
40.6848	169.82	9.60615e-10
40.7445	170.04	9.70056e-10
40.8002	170.245	9.53881e-10
40.857	170.454	9.50463e-10
40.913	170.661	9.60961e-10
40.9685	170.865	9.64149e-10
41.0242	171.07	9.73498e-10
41.081	171.279	9.5974e-10
41.1375	171.487	9.72404e-10
41.1925	171.69	9.75259e-10
41.2482	171.895	9.64013e-10
41.305	172.104	9.76586e-10
41.3585	172.301	9.71215e-10
41.4164	172.514	9.8269e-10
41.4722	172.72	9.7976e-10
41.5279	172.925	9.75854e-10
41.5825	173.126	9.86475e-10
41.6394	173.335	9.81836e-10
41.6927	173.532	9.84887e-10
41.7487	173.738	9.87939e-10
41.8042	173.942	9.88671e-10
41.8599	174.147	1.00038e-09
41.9135	174.345	9.92334e-10
41.9692	174.55	9.97827e-10
42.024	174.752	9.99536e-10
42.0807	174.961	1.00173e-09
42.1362	175.165	9.96118e-10
42.1942	175.379	1.00698e-09
42.2482	175.577	1.00454e-09
42.3028	175.779	1.0082e-09
42.3565	175.976	1.00991e-09
42.4122	176.181	1.01394e-09
42.468	176.387	1.00747e-09
42.5255	176.599	1.01882e-09
42.5802	176.8	1.01954e-09
42.6349	177.001	1.02322e-09
42.6919	177.211	1.03079e-09
42.7454	177.408	1.02334e-09
42.801	177.613	1.02395e-09
42.8565	177.818	1.01602e-09
42.9143	178.031	1.02835e-09
42.968	178.228	1.02725e-09
43.0217	178.426	1.03363e-09
43.0763	178.627	1.03164e-09
43.1334	178.837	1.03591e-09
43.1912	179.05	1.03176e-09
43.2472	179.256	1.04006e-09
43.3038	179.465	1.04031e-09
43.3588	179.667	1.04617e-09
43.4135	179.869	1.03823e-09
43.47	180.077	1.04519e-09
43.5269	180.286	1.04666e-09
43.5847	180.499	1.04678e-09
43.6403	180.704	1.05435e-09
43.6959	180.909	1.04934e-09
43.7515	181.113	1.05093e-09
43.8083	181.323	1.05325e-09
43.863	181.524	1.06021e-09
43.9198	181.733	1.06204e-09
43.9747	181.935	1.05715e-09
44.0282	182.132	1.05402e-09
44.0849	182.341	1.06216e-09
44.1417	182.55	1.06228e-09
44.1974	182.755	1.05935e-09
44.2552	182.968	1.06362e-09
44.3094	183.168	1.07217e-09
44.3672	183.381	1.06472e-09
44.424	183.59	1.06594e-09
44.4805	183.798	1.07168e-09
44.5354	184	1.07168e-09
44.593	184.212	1.07608e-09
44.6474	184.412	1.07376e-09
44.7039	184.62	1.07522e-09
44.7567	184.815	1.08108e-09
44.8133	185.024	1.08194e-09
44.869	185.229	1.07876e-09
44.926	185.439	1.0801e-09
44.9815	185.643	1.07949e-09
45.0375	185.849	1.08157e-09
45.0922	186.05	1.08657e-09
45.1469	186.252	1.08804e-09
45.2047	186.465	1.08804e-09
45.2593	186.666	1.0812e-09
45.3172	186.879	1.08731e-09
45.3747	187.091	1.09536e-09
45.4307	187.297	1.09219e-09
45.4853	187.498	1.09182e-09
45.539	187.696	1.08548e-09
45.5937	187.897	1.08828e-09
45.6484	188.099	1.08755e-09
45.7055	188.309	1.09365e-09
45.7625	188.519	1.09134e-09
45.8163	188.717	1.09964e-09
45.8727	188.925	1.09719e-09
45.9282	189.129	1.08731e-09
45.9828	189.33	1.08303e-09
46.0407	189.543	1.08987e-09
46.0967	189.75	1.08596e-09
46.1534	189.958	1.09023e-09
46.2084	190.161	1.08963e-09
46.2659	190.373	1.09024e-09
46.3237	190.585	1.07803e-09
46.3815	190.798	1.08084e-09
46.4383	191.008	1.08401e-09
46.4922	191.206	1.09219e-09
46.549	191.415	1.08071e-09
46.606	191.625	1.08328e-09
46.6609	191.827	1.08133e-09
46.7177	192.036	1.08169e-09
46.7745	192.246	1.07534e-09
46.8323	192.459	1.07644e-09
46.888	192.664	1.07473e-09
46.945	192.874	1.07656e-09
46.9995	193.074	1.07363e-09
47.0565	193.284	1.06668e-09
47.1133	193.493	1.06668e-09
47.169	193.698	1.06387e-09
47.2268	193.911	1.05581e-09
47.2815	194.113	1.06582e-09
47.3367	194.316	1.05337e-09
47.3925	194.521	1.05178e-09
47.4474	194.723	1.05178e-09
47.5074	194.944	1.04261e-09
47.5622	195.146	1.04898e-09
47.6187	195.354	1.03677e-09
47.6755	195.564	1.04263e-09
47.7315	195.77	1.04055e-09
47.7854	195.968	1.03066e-09
47.8377	196.161	1.03213e-09
47.8948	196.371	1.02603e-09
47.9495	196.573	1.02053e-09
48.0052	196.778	1.02151e-09
48.062	196.987	1.01748e-09
48.1198	197.2	1.01941e-09
48.1745	197.401	1.01895e-09
48.2312	197.61	1.00881e-09
48.2867	197.814	1.01016e-09
48.3404	198.012	1.00161e-09
48.3959	198.216	1.0021e-09
48.4525	198.425	9.99658e-10
48.5107	198.639	9.87451e-10
48.5662	198.844	9.95264e-10
48.6228	199.052	9.80615e-10
48.6793	199.26	9.8208e-10
48.7352	199.466	9.77685e-10
48.7918	199.675	9.7915e-10
48.8445	199.868	9.74999e-10
48.8969	200	9.65111e-10
48.9519	200	9.81722e-10
49.0097	200	9.63647e-10
49.0643	200	9.5913e-10
49.1208	200	9.69738e-10
49.1765	200	9.70205e-10
49.2335	200	9.5144e-10
49.287	200	9.67773e-10
49.3437	200	9.53881e-10
49.4015	200	9.63186e-10
49.4585	200	9.40086e-10
49.514	200	9.47777e-10
49.57	200	9.39964e-10
49.6237	200	9.40269e-10
49.6763	200	9.35367e-10
49.731	200	9.3187e-10
49.7877	200	9.35411e-10
49.8425	200	9.36253e-10
49.9014	200	9.36082e-10
49.9567	200	9.26121e-10
50.0134	200	9.27855e-10
50.068	200	9.29497e-10
50.1268	200	9.25267e-10
50.1835	200	9.19395e-10
50.239	200	9.18289e-10
50.2959	200	9.17661e-10
50.3528	200	9.1367e-10
50.4075	200	9.15818e-10
50.4635	200	9.09702e-10
50.5204	200	9.09629e-10
50.577	200	9.09922e-10
50.6317	200	9.05486e-10
50.6875	200	9.04584e-10
50.7409	200	8.94065e-10
50.7945	200	9.00888e-10
50.8515	200	9.00669e-10
50.9052	200	9.02146e-10
50.9609	200	8.95566e-10
51.0167	200	8.89926e-10
51.0714	200	8.96118e-10
51.1282	200	8.96909e-10
51.1817	200	8.89926e-10
51.2353	200	8.86022e-10
51.288	200	8.87839e-10
51.3472	200	8.84329e-10
51.4019	200	8.86606e-10
51.4575	200	8.79196e-10
51.5153	200	8.83957e-10
51.5727	200	8.8049e-10
51.6288	200	8.76901e-10
51.6847	200	8.81066e-10
51.7398	200	8.75583e-10
51.7942	200	8.82102e-10
51.8492	200	8.72482e-10
51.9042	200	8.74069e-10
51.962	200	8.6641e-10
52.0177	200	8.73642e-10
52.0724	200	8.65622e-10
52.1288	200	8.70451e-10
52.183	200	8.6174e-10
52.2388	200	8.67782e-10
52.2945	200	8.60613e-10
52.35	200	8.64791e-10
52.4057	200	8.50961e-10
52.4615	200	8.53732e-10
52.5164	200	8.48226e-10
52.5742	200	8.59164e-10
52.6288	200	8.4765e-10
52.6835	200	8.4854e-10
52.7407	200	8.46651e-10
52.7972	200	8.44576e-10
52.8552	200	8.48373e-10
52.914	200	8.39963e-10
52.9699	200	8.36605e-10
53.0245	200	8.39095e-10
53.0792	200	8.3398e-10
53.1349	200	8.363e-10
53.1917	200	8.3453e-10
53.2473	200	8.35189e-10
53.3055	200	8.27132e-10
53.3622	200	8.25765e-10
53.4177	200	8.28426e-10
53.4734	200	8.27999e-10
53.5324	200	8.19417e-10
53.589	200	8.23262e-10
53.6445	200	8.23055e-10
53.6995	200	8.20079e-10
53.7562	200	8.16451e-10
53.812	200	8.16524e-10
53.8698	200	8.10638e-10
53.9255	200	8.19539e-10
53.9823	200	8.08736e-10
54.038	200	8.09798e-10
54.0949	200	8.07588e-10
54.1538	200	8.07759e-10
54.2117	200	8.01643e-10
54.2682	200	8.02778e-10
54.3297	200	8.03218e-10
54.3885	200	7.90742e-10
54.4432	200	7.90939e-10
54.502	200	7.9842e-10
54.5579	200	7.96711e-10
54.6135	200	7.94074e-10
54.6733	200	7.89997e-10
54.7283	200	7.89839e-10
54.7872	200	7.89192e-10
54.846	200	7.84345e-10
54.9052	200	7.88032e-10
54.963	200	7.8393e-10
55.0219	200	7.83479e-10
55.0782	200	7.80622e-10
55.1362	200	7.7923e-10
55.194	200	7.84602e-10
55.2508	200	7.73945e-10
55.308	200	7.82771e-10
55.3657	200	7.69904e-10
55.4205	200	7.79975e-10
55.4787	200	7.72382e-10
55.5354	200	7.76307e-10
55.5932	200	7.74128e-10
55.652	200	7.69745e-10
55.7099	200	7.69062e-10
55.7677	200	7.69306e-10
55.8245	200	7.64545e-10
55.881	200	7.70649e-10
55.9377	200	7.66569e-10
55.9932	200	7.64691e-10
56.0492	200	7.60192e-10
56.1039	200	7.68427e-10
56.1594	200	7.61347e-10
56.2162	200	7.55902e-10
56.2709	200	7.62604e-10
56.3274	200	7.61786e-10
56.3847	200	7.64423e-10
56.4425	200	7.60712e-10
56.4977	200	7.54446e-10
56.5492	200	7.51862e-10
56.606	200	7.61225e-10
56.6617	200	7.5772e-10
56.718	200	7.56256e-10
56.7747	200	7.52008e-10
56.8307	200	7.56942e-10
56.8872	200	7.52518e-10
56.944	200	7.57416e-10
56.9995	200	7.52875e-10
57.0555	200	7.50238e-10
57.1112	200	7.49078e-10
57.169	200	7.49188e-10
57.2237	200	7.50922e-10
57.2815	200	7.50653e-10
57.3383	200	7.49823e-10
57.3925	200	7.45184e-10
57.4502	200	7.47345e-10
57.5052	200	7.50318e-10
57.5585	200	7.50629e-10
57.6153	200	7.45416e-10
57.6732	200	7.40997e-10
57.7278	200	7.39618e-10
57.7825	200	7.48456e-10
57.8352	200	7.44992e-10
57.8894	200	7.42816e-10
57.946	200	7.47699e-10
58.002	200	7.43756e-10
58.056	200	7.40765e-10
58.1148	200	7.48749e-10
58.1724	200	7.42938e-10
58.2292	200	7.42389e-10
58.2859	200	7.43194e-10
58.3417	200	7.39654e-10
58.3969	200	7.36811e-10
58.4524	200	7.37433e-10
58.5104	200	7.38678e-10
58.565	200	7.31829e-10
58.624	200	7.30323e-10
58.6788	200	7.31794e-10
58.7367	200	7.36932e-10
58.7935	200	7.37847e-10
58.851	200	7.35155e-10
58.9079	200	7.33172e-10
58.9635	200	7.36639e-10
59.0222	200	7.30938e-10
59.0792	200	7.34161e-10
59.1349	200	7.28123e-10
59.1889	200	7.3056e-10
59.2484	200	7.25811e-10
59.3037	200	7.35174e-10
59.358	200	7.33184e-10
59.414	200	7.37005e-10
59.4729	200	7.25994e-10
59.5275	200	7.27056e-10
59.5844	200	7.26409e-10
59.639	200	7.23504e-10
59.6937	200	7.24873e-10
59.7463	200	7.25152e-10
59.8013	200	7.23138e-10
59.855	200	7.24383e-10
59.9109	200	7.2011e-10
59.9705	200	7.21233e-10
60.0269	200	7.24305e-10
60.0815	200	7.22674e-10
60.1394	200	7.18755e-10
60.196	200	7.20016e-10
60.2537	200	7.17458e-10
60.3094	200	7.18963e-10
60.365	200	7.15948e-10
60.4209	200	7.11919e-10
60.4774	200	7.20098e-10
60.533	200	7.10198e-10
60.5898	200	7.11156e-10
60.6477	200	7.17303e-10
60.7024	200	7.09821e-10
60.7552	200	7.04977e-10
60.8098	200	7.11255e-10
60.8653	200	7.12444e-10
60.9222	200	7.16497e-10
60.9802	200	7.04326e-10
61.0362	200	7.09586e-10
61.0917	200	7.01714e-10
61.1484	200	7.08892e-10
61.2025	200	7.04964e-10
61.2574	200	7.01677e-10
61.3133	200	7.08037e-10
61.3722	200	7.06841e-10
61.4247	200	6.98007e-10
61.4805	200	7.04729e-10
61.5362	200	6.98723e-10
61.59	200	7.00542e-10
61.6459	200	7.00688e-10
61.7028	200	7.03923e-10
61.7597	200	7.02385e-10
61.8143	200	7.00701e-10
61.8704	200	6.99419e-10
61.9237	200	6.97722e-10
61.977	200	6.99248e-10
62.0307	200	6.93877e-10
62.0847	200	6.976e-10
62.1394	200	6.99919e-10
62.196	200	6.98149e-10
62.2505	200	7.02641e-10
62.3102	200	6.98516e-10
62.3653	200	7.02876e-10
62.4198	200	6.96282e-10
62.4745	200	6.97649e-10
62.5315	200	6.90592e-10
62.5883	200	6.94609e-10
62.6454	200	6.97649e-10
62.705	200	6.93852e-10
62.7608	200	6.9445e-10
62.8157	200	6.97258e-10
62.8723	200	6.93901e-10
62.9292	200	6.9533e-10
62.9849	200	6.9135e-10
63.0385	200	6.96404e-10
63.0942	200	6.97376e-10
63.1523	200	6.91338e-10
63.206	200	6.90092e-10
63.2617	200	6.93974e-10
63.3192	200	6.94658e-10
63.375	200	6.95415e-10
63.4315	200	6.89961e-10
63.4853	200	6.86479e-10
63.5422	200	6.94892e-10
63.5979	200	6.88046e-10
63.6529	200	6.91296e-10
63.7075	200	6.88518e-10
63.7644	200	6.90312e-10
63.819	200	6.96437e-10
63.8758	200	6.90925e-10
63.9312	200	6.89262e-10
63.987	200	6.84416e-10
64.0435	200	6.87211e-10
64.101	200	6.87443e-10
64.1592	200	6.88933e-10
64.2159	200	6.86223e-10
64.2727	200	6.89504e-10
64.3284	200	6.81682e-10
64.3862	200	6.8162e-10
64.4422	200	6.87885e-10
64.4968	200	6.80583e-10
64.5508	200	6.82316e-10
64.6043	200	6.82463e-10
64.6608	200	6.83195e-10
64.7187	200	6.83535e-10
64.7737	200	6.81059e-10
64.8284	200	6.79741e-10
64.8852	200	6.79939e-10
64.9408	200	6.75956e-10
64.9968	200	6.78117e-10
65.0524	200	6.73796e-10
65.1092	200	6.74848e-10
65.1657	200	6.7968e-10
65.2214	200	6.79346e-10
65.2782	200	6.75799e-10
65.3347	200	6.76994e-10
65.3914	200	6.74516e-10
65.446	200	6.71049e-10
65.5028	200	6.75261e-10
65.5607	200	6.69902e-10
65.6163	200	6.70915e-10
65.671	200	6.75944e-10
65.7268	200	6.68571e-10
65.7805	200	6.67111e-10
65.8375	200	6.68026e-10
65.8927	200	6.68266e-10
65.9502	200	6.69157e-10
66.006	200	6.5983e-10
66.0639	200	6.63997e-10
66.119	200	6.67948e-10
66.1747	200	6.73161e-10
66.2312	200	6.68131e-10
66.287	200	6.72673e-10
66.3435	200	6.7111e-10
66.3992	200	6.75273e-10
66.4562	200	6.68953e-10
66.5127	200	6.70134e-10
66.5727	200	6.62675e-10
66.6287	200	6.62858e-10
66.6853	200	6.67878e-10
66.743	200	6.59391e-10
66.7997	200	6.65885e-10
66.8575	200	6.62284e-10
66.913	200	6.62895e-10
66.9695	200	6.61489e-10
67.0242	200	6.62028e-10
67.0807	200	6.65934e-10
67.1375	200	6.60649e-10
67.1912	200	6.55497e-10
67.2459	200	6.62492e-10
67.3024	200	6.62785e-10
67.358	200	6.67359e-10
67.4122	200	6.59464e-10
67.4672	200	6.62836e-10
67.5208	200	6.61369e-10
67.5787	200	6.58598e-10
67.6333	200	6.6027e-10
67.6913	200	6.62016e-10
67.746	200	6.66435e-10
67.7997	200	6.66142e-10
67.856	200	6.5828e-10
67.9125	200	6.59806e-10
67.965	200	6.6038e-10
68.024	200	6.5734e-10
68.0787	200	6.65873e-10
68.1333	200	6.55741e-10
68.187	200	6.58878e-10
68.245	200	6.63004e-10
68.3019	200	6.62773e-10
68.3602	200	6.61759e-10
68.415	200	6.54386e-10
68.4698	200	6.61979e-10
68.5255	200	6.54691e-10
68.5842	200	6.62931e-10
68.6417	200	6.60697e-10
68.6954	200	6.63712e-10
68.751	200	6.62199e-10
68.8065	200	6.63236e-10
68.8603	200	6.60539e-10
68.9168	200	6.54136e-10
68.9742	200	6.59524e-10
69.03	200	6.57608e-10
69.0847	200	6.60197e-10
69.1393	200	6.59993e-10
69.1932	200	6.59379e-10
69.2487	200	6.56486e-10
69.3043	200	6.53971e-10
69.3597	200	6.61442e-10
69.4172	200	6.60453e-10
69.475	200	6.60978e-10
69.5297	200	6.58927e-10
69.5854	200	6.53336e-10
69.6422	200	6.51566e-10
69.6968	200	6.57804e-10
69.7505	200	6.56412e-10
69.806	200	6.49674e-10
69.8617	200	6.64176e-10
69.918	200	6.49418e-10
69.9742	200	6.59098e-10
70.031	200	6.56471e-10
70.0857	200	6.56595e-10
70.1409	200	6.59757e-10
70.1967	200	6.57401e-10
70.2542	200	6.53031e-10
70.3092	200	6.54215e-10
70.3638	200	6.46219e-10
70.4195	200	6.53837e-10
70.4728	200	6.56437e-10
70.5287	200	6.52067e-10
70.5835	200	6.54e-10
70.6384	200	6.50602e-10
70.694	200	6.52751e-10
70.7467	200	6.49723e-10
70.8033	200	6.44978e-10
70.857	200	6.45817e-10
70.9127	200	6.4484e-10
70.9717	200	6.48795e-10
71.0284	200	6.46256e-10
71.0862	200	6.47037e-10
71.1407	200	6.48563e-10
71.1949	200	6.46732e-10
71.2484	200	6.49125e-10
71.3032	200	6.44059e-10
71.3592	200	6.4545e-10
71.4145	200	6.47128e-10
71.4672	200	6.39652e-10
71.5242	200	6.49039e-10
71.5792	200	6.48453e-10
71.6342	200	6.43854e-10
71.6908	200	6.43741e-10
71.7445	200	6.43351e-10
71.8005	200	6.48513e-10
71.8555	200	6.46177e-10
71.9133	200	6.44327e-10
71.9698	200	6.38935e-10
72.0259	200	6.37992e-10
72.0815	200	6.41398e-10
72.1384	200	6.40873e-10
72.195	200	6.34867e-10
72.2508	200	6.41827e-10
72.3065	200	6.36019e-10
72.3617	200	6.42069e-10
72.4192	200	6.4025e-10
72.4732	200	6.44509e-10
72.5302	200	6.41938e-10
72.5858	200	6.36258e-10
72.6417	200	6.34769e-10
72.6974	200	6.37149e-10
72.7528	200	6.35782e-10
72.8093	200	6.36365e-10
72.864	200	6.35965e-10
72.9198	200	6.3555e-10
72.9745	200	6.36551e-10
73.032	200	6.34732e-10
73.0865	200	6.32425e-10
73.1425	200	6.36002e-10
73.1982	200	6.32193e-10
73.2567	200	6.31461e-10
73.3127	200	6.33658e-10
73.3717	200	6.32361e-10
73.4265	200	6.34964e-10
73.4823	200	6.30322e-10
73.5358	200	6.36649e-10
73.5917	200	6.31731e-10
73.65	200	6.31998e-10
73.7062	200	6.34366e-10
73.7635	200	6.33414e-10
73.8222	200	6.33414e-10
73.8769	200	6.27269e-10
73.9334	200	6.3201e-10
73.9875	200	6.30264e-10
74.0442	200	6.26419e-10
74.102	200	6.32435e-10
74.1578	200	6.28079e-10
74.2172	200	6.2681e-10
74.275	200	6.33035e-10
74.3325	200	6.28555e-10
74.3865	200	6.33226e-10
74.4413	200	6.27493e-10
74.4982	200	6.30557e-10
74.555	200	6.2471e-10
74.612	200	6.32095e-10
74.6675	200	6.26895e-10
74.7232	200	6.25784e-10
74.7789	200	6.29471e-10
74.8357	200	6.30496e-10
74.8903	200	6.29963e-10
74.9437	200	6.26993e-10
75.0005	200	6.25797e-10
75.058	200	6.25935e-10
75.113	200	6.22783e-10
75.1668	200	6.2742e-10
75.2208	200	6.27603e-10
75.2765	200	6.29877e-10
75.3347	200	6.24795e-10
75.3935	200	6.28433e-10
75.4492	200	6.22305e-10
75.5042	200	6.25882e-10
75.5598	200	6.28104e-10
75.6157	200	6.2952e-10
75.6745	200	6.26431e-10
75.731	200	6.24441e-10
75.7847	200	6.2836e-10
75.8417	200	6.26309e-10
75.8982	200	6.25784e-10
75.955	200	6.25931e-10
76.014	200	6.23074e-10
76.0699	200	6.2544e-10
76.1255	200	6.24564e-10
76.1812	200	6.21133e-10
76.2358	200	6.26627e-10
76.2917	200	6.19314e-10
76.3483	200	6.26053e-10
76.4052	200	6.22511e-10
76.4617	200	6.24991e-10
76.5208	200	6.22562e-10
76.5764	200	6.16678e-10
76.632	200	6.16934e-10
76.689	200	6.22781e-10
76.7455	200	6.23549e-10
76.8015	200	6.25552e-10
76.8552	200	6.20401e-10
76.9099	200	6.22733e-10
76.9667	200	6.19156e-10
77.0213	200	6.23038e-10
77.0782	200	6.1805e-10
77.133	200	6.19756e-10
77.1877	200	6.18804e-10
77.2417	200	6.20425e-10
77.2964	200	6.22757e-10
77.3497	200	6.18767e-10
77.4057	200	6.22916e-10
77.4604	200	6.15884e-10
77.515	200	6.2023e-10
77.575	200	6.17519e-10
77.6307	200	6.1282e-10
77.6847	200	6.19266e-10
77.7404	200	6.20071e-10
77.7973	200	6.18013e-10
77.8532	200	6.15103e-10
77.9108	200	6.16287e-10
77.9659	200	6.19485e-10
78.0217	200	6.16885e-10
78.0752	200	6.20979e-10
78.1307	200	6.18143e-10
78.1877	200	6.18081e-10
78.2435	200	6.15103e-10
78.3002	200	6.22696e-10
78.357	200	6.17325e-10
78.4125	200	6.16616e-10
78.469	200	6.22061e-10
78.5247	200	6.23245e-10
78.5835	200	6.16889e-10
78.6375	200	6.20546e-10
78.6945	200	6.17752e-10
78.7492	200	6.13589e-10
78.8038	200	6.20059e-10
78.8594	200	6.15319e-10
78.9162	200	6.19925e-10
78.9758	200	6.16604e-10
79.0325	200	6.1302e-10
79.0888	200	6.18961e-10
79.1445	200	6.20218e-10
79.2023	200	6.16629e-10
79.2609	200	6.18558e-10
79.3169	200	6.20608e-10
79.3747	200	6.24454e-10
79.4302	200	6.20938e-10
79.4858	200	6.1752e-10
79.5437	200	6.13272e-10
79.5983	200	6.1658e-10
79.6555	200	6.15933e-10
79.7094	200	6.18985e-10
79.765	200	6.12161e-10
79.8208	200	6.16141e-10
79.8755	200	6.14444e-10
79.9323	200	6.1763e-10
79.9872	200	6.16495e-10
80.0432	200	6.19571e-10
80.0987	200	6.1376e-10
80.1565	200	6.14554e-10
80.2104	200	6.14297e-10
80.2672	200	6.12747e-10
80.321	200	6.13846e-10
80.375	200	6.2117e-10
80.4287	200	6.15566e-10
80.4835	200	6.147e-10
80.537	200	6.18347e-10
80.5918	200	6.19131e-10
80.6487	200	6.142e-10
80.7025	200	6.1857e-10
80.7574	200	6.15776e-10
80.813	200	6.10196e-10
80.8687	200	6.14712e-10
80.9265	200	6.16873e-10
80.9834	200	6.14322e-10
81.0388	200	6.15381e-10
81.0925	200	6.1304e-10
81.1449	200	6.15591e-10
81.2018	200	6.1459e-10
81.2574	200	6.11233e-10
81.3112	200	6.13235e-10
81.3668	200	6.1354e-10
81.4237	200	6.1501e-10
81.4793	200	6.08511e-10
81.5372	200	6.14505e-10
81.5932	200	6.13404e-10
81.6477	200	6.12955e-10
81.7044	200	6.08102e-10
81.7622	200	6.09412e-10
81.8182	200	6.02825e-10
81.8752	200	6.05288e-10
81.9307	200	6.09634e-10
81.9875	200	6.05173e-10
82.0422	200	6.09304e-10
82.1	200	6.04116e-10
82.1557	200	6.0989e-10
82.2112	200	6.10784e-10
82.2648	200	6.01577e-10
82.3185	200	6.06223e-10
82.3722	200	6.07363e-10
82.4279	200	6.07656e-10
82.4828	200	6.06693e-10
82.5372	200	6.06814e-10
82.5937	200	5.99954e-10
82.6495	200	6.0002e-10
82.7052	200	6.03799e-10
82.763	200	6.02078e-10
82.8195	200	6.02749e-10
82.8747	200	5.98513e-10
82.9315	200	6.0314e-10
82.9852	200	6.04348e-10
83.0422	200	5.98953e-10
83.0948	200	5.99331e-10
83.1483	200	5.9689e-10
83.2062	200	6.06472e-10
83.2622	200	5.98831e-10
83.3204	200	5.97598e-10
83.3758	200	6.02358e-10
83.4335	200	6.04975e-10
83.4913	200	6.0408e-10
83.5482	200	5.98957e-10
83.6029	200	5.97964e-10
83.6615	200	6.00735e-10
83.718	200	5.97721e-10
83.7747	200	5.92605e-10
83.8325	200	5.94424e-10
83.8912	200	5.94187e-10
83.949	200	5.97857e-10
84.0033	200	5.99648e-10
84.0602	200	5.95156e-10
84.1158	200	6.00576e-10
84.1705	200	5.97964e-10
84.2274	200	5.94338e-10
84.2862	200	5.96682e-10
84.3422	200	5.94265e-10
84.3969	200	5.99758e-10
84.4537	200	5.95249e-10
84.5074	200	5.91054e-10
84.5653	200	5.94619e-10
84.6222	200	5.84145e-10
84.6788	200	5.91067e-10
84.7357	200	5.91445e-10
84.7925	200	5.94038e-10
84.8505	200	5.96902e-10
84.9052	200	5.91394e-10
84.9612	200	5.9053e-10
85.0167	200	5.93398e-10
85.0704	200	5.92202e-10
85.1252	200	5.95254e-10
85.181	200	5.94473e-10
85.2358	200	5.94558e-10
85.2937	200	5.88588e-10
85.35	200	5.89503e-10
85.4067	200	5.9501e-10
85.4667	200	5.93227e-10
85.5245	200	5.8828e-10
85.5792	200	5.93362e-10
85.638	200	5.95205e-10
85.6937	200	5.90163e-10
85.7505	200	5.93728e-10
85.8052	200	5.89822e-10
85.862	200	5.94826e-10
85.9214	200	5.97268e-10
85.9805	200	5.94026e-10
86.0388	200	5.98171e-10
86.0945	200	5.92751e-10
86.151	200	5.94953e-10
86.2074	200	5.98475e-10
86.2612	200	5.98122e-10
86.3162	200	5.94338e-10
86.375	200	5.94473e-10
86.4307	200	5.95978e-10
86.4857	200	5.99575e-10
86.5413	200	5.95132e-10
86.5978	200	5.91836e-10
86.655	200	5.96609e-10
86.7104	200	5.97024e-10
86.7659	200	5.95815e-10
86.8237	200	5.91677e-10
86.8794	200	5.98025e-10
86.9367	200	5.89095e-10
86.9907	200	5.9645e-10
87.0487	200	5.91715e-10
87.1032	200	5.96011e-10
87.1599	200	5.98037e-10
87.2148	200	5.92358e-10
87.2695	200	5.91286e-10
87.3245	200	5.96462e-10
87.383	200	5.9081e-10
87.4422	200	5.92691e-10
87.4955	200	5.91701e-10
87.5515	200	5.93804e-10
87.6038	200	5.94985e-10
87.6575	200	5.95803e-10
87.7154	200	5.93118e-10
87.7699	200	5.90139e-10
87.8255	200	5.92361e-10
87.883	200	5.94656e-10
87.9377	200	5.95827e-10
87.9945	200	5.92666e-10
88.0492	200	5.94607e-10
88.1018	200	5.96461e-10
88.158	200	5.93643e-10
88.2175	200	5.96523e-10
88.2732	200	5.93495e-10
88.331	200	5.89138e-10
88.3885	200	5.93594e-10
88.4432	200	5.90883e-10
88.499	200	5.92483e-10
88.5519	200	5.94978e-10
88.6065	200	5.90937e-10
88.6622	200	5.95144e-10
88.72	200	5.99233e-10
88.7779	200	5.95979e-10
88.8347	200	5.90493e-10
88.8903	200	5.95864e-10
88.946	200	5.95693e-10
89.0019	200	5.89651e-10
89.0575	200	5.87392e-10
89.1112	200	5.89516e-10
89.1649	200	5.94277e-10
89.2205	200	5.90395e-10
89.277	200	5.91283e-10
89.3338	200	5.88174e-10
89.3895	200	5.90139e-10
89.4474	200	5.88381e-10
89.5028	200	5.90151e-10
89.5579	200	5.83089e-10
89.6115	200	5.89467e-10
89.6672	200	5.93239e-10
89.7219	200	5.82224e-10
89.7789	200	5.9031e-10
89.8347	200	5.89675e-10
89.8925	200	5.91851e-10
89.9492	200	5.86315e-10
90.0047	200	5.9153e-10
90.0617	200	5.94692e-10
90.1175	200	5.88784e-10
90.1765	200	5.91213e-10
90.2315	200	5.90054e-10
90.2872	200	5.94009e-10

## Sheet: Fig. 1d
2 Theta (o)	Ni/oCNT	Ni/oCNT after TPSR	2 Theta (o)	Intensity (a.u.)
20	1925	2297	44.493	100
20.0398	1914	2306	51.846	49.3
20.0797	1888	2465	76.376	30.2
20.1195	1895	2399	92.929	33.1
20.1593	1899	2377	98.434	9.8
20.1992	1928	2413	121.93	5.3
20.239	2026	2341	144.642	19.1
20.2789	2018	2363
20.3187	1986	2388
20.3586	1983	2374
20.3984	1952	2465
20.4382	2026	2423
20.4781	2012	2415
20.5179	2006	2441
20.5577	1952	2462
20.5976	1994	2540
20.6374	2091	2558
20.6773	2049	2526
20.7171	2073	2499
20.7569	2003	2557
20.7968	2050	2468
20.8366	2122	2473
20.8764	2035	2518
20.9163	2041	2588
20.9561	2045	2677
20.996	2134	2636
21.0358	2121	2558
21.0756	2124	2584
21.1155	2098	2528
21.1553	2090	2735
21.1952	2028	2623
21.235	2165	2687
21.2748	2134	2599
21.3147	2106	2654
21.3545	2093	2653
21.3943	2128	2730
21.4342	2140	2806
21.474	2212	2772
21.5139	2161	2721
21.5537	2252	2841
21.5935	2175	2748
21.6334	2281	2777
21.6732	2218	2807
21.713	2287	2768
21.7529	2249	2853
21.7927	2300	2900
21.8326	2225	2917
21.8724	2243	2945
21.9122	2319	2928
21.9521	2359	3024
21.9919	2261	3059
22.0318	2425	3013
22.0716	2413	3027
22.1114	2307	3116
22.1513	2447	3131
22.1911	2504	3083
22.2309	2513	3148
22.2708	2507	3144
22.3106	2462	3222
22.3505	2564	3279
22.3903	2592	3223
22.4302	2533	3300
22.47	2605	3314
22.5098	2611	3412
22.5497	2689	3425
22.5895	2692	3288
22.6293	2687	3473
22.6692	2785	3549
22.709	2795	3471
22.7489	2742	3666
22.7887	2907	3689
22.8285	2834	3660
22.8684	2877	3595
22.9082	2844	3723
22.948	3000	3757
22.9879	3088	3905
23.0277	3006	3956
23.0676	3088	4056
23.1074	3107	4128
23.1472	3136	4144
23.1871	3219	4147
23.2269	3323	4143
23.2667	3361	4345
23.3066	3509	4347
23.3464	3479	4411
23.3863	3404	4615
23.4261	3592	4527
23.4659	3703	4671
23.5058	3698	4788
23.5456	3634	4898
23.5855	3729	5012
23.6253	3824	5079
23.6651	3884	5000
23.705	4090	5168
23.7448	4060	5329
23.7846	4139	5412
23.8245	4178	5562
23.8643	4220	5523
23.9042	4348	5771
23.944	4490	5718
23.9838	4490	5889
24.0237	4663	6125
24.0635	4698	6082
24.1034	4791	6222
24.1432	4998	6239
24.183	5169	6542
24.2229	5104	6530
24.2627	5177	6583
24.3026	5322	6922
24.3424	5470	7065
24.3822	5459	6906
24.4221	5710	7249
24.4619	5855	7271
24.5018	6100	7508
24.5416	5989	7647
24.5814	6285	7678
24.6213	6312	8043
24.6611	6416	8176
24.7009	6563	8140
24.7408	6731	8576
24.7806	6853	8579
24.8205	6979	8800
24.8603	7101	8946
24.9001	7337	9100
24.94	7575	9292
24.9798	7678	9368
25.0196	7661	9513
25.0595	7764	9861
25.0993	7965	9921
25.1392	8177	9980
25.179	8245	10193
25.2188	8420	10344
25.2587	8491	10479
25.2985	8476	10708
25.3383	8725	10772
25.3782	8874	10844
25.418	9124	10952
25.4579	9165	10948
25.4977	8945	11268
25.5375	9225	11251
25.5774	9369	11269
25.6172	9333	11363
25.6571	9373	11306
25.6969	9410	11413
25.7367	9408	11449
25.7766	9478	11344
25.8164	9414	11478
25.8562	9481	11590
25.8961	9448	11572
25.9359	9565	11346
25.9758	9408	11306
26.0156	9639	11182
26.0554	9352	11238
26.0953	9243	11201
26.1351	9248	11115
26.175	9017	11161
26.2148	8956	10613
26.2546	8855	10875
26.2945	8670	10483
26.3343	8718	10260
26.3742	8465	10219
26.414	8333	10035
26.4538	8046	9862
26.4937	7899	9800
26.5335	7855	9597
26.5733	7704	9398
26.6132	7623	9013
26.653	7391	8957
26.6929	7183	8720
26.7327	7035	8526
26.7725	6966	8281
26.8124	6563	8094
26.8522	6590	7681
26.8921	6248	7599
26.9319	6186	7481
26.9717	5928	7273
27.0116	5901	6987
27.0514	5726	6849
27.0912	5483	6487
27.1311	5297	6373
27.1709	5239	6276
27.2108	4963	6056
27.2506	4777	5797
27.2904	4575	5815
27.3303	4597	5568
27.3701	4372	5597
27.4099	4238	5169
27.4498	4111	5100
27.4896	4064	5006
27.5295	3874	4834
27.5693	3705	4664
27.6091	3669	4573
27.649	3574	4329
27.6888	3474	4241
27.7287	3334	4229
27.7685	3105	4031
27.8083	3182	3940
27.8482	3064	3896
27.888	2987	3698
27.9278	2844	3694
27.9677	2861	3539
28.0075	2746	3447
28.0474	2758	3398
28.0872	2710	3293
28.127	2579	3245
28.1669	2550	3237
28.2067	2384	3139
28.2466	2445	3057
28.2864	2373	2961
28.3262	2322	2895
28.3661	2271	2762
28.4059	2154	2820
28.4458	2177	2641
28.4856	2152	2717
28.5254	2099	2545
28.5653	2097	2588
28.6051	1982	2532
28.6449	1978	2460
28.6848	1929	2444
28.7246	1934	2416
28.7645	1814	2342
28.8043	1891	2271
28.8441	1792	2296
28.884	1774	2242
28.9238	1759	2126
28.9637	1769	2073
29.0035	1780	2218
29.0433	1651	2130
29.0832	1668	2013
29.123	1648	2012
29.1628	1588	1990
29.2027	1614	1985
29.2425	1602	1907
29.2824	1607	1978
29.3222	1765	1910
29.362	1935	1950
29.4019	1717	1851
29.4417	1729	1808
29.4815	1594	1812
29.5214	1524	1853
29.5612	1467	1799
29.6011	1470	1751
29.6409	1438	1839
29.6807	1376	1738
29.7206	1369	1712
29.7604	1404	1623
29.8003	1389	1687
29.8401	1384	1653
29.8799	1392	1636
29.9198	1351	1580
29.9596	1304	1683
29.9994	1414	1624
30.0393	1320	1570
30.0791	1342	1611
30.119	1281	1609
30.1588	1338	1459
30.1986	1249	1548
30.2385	1270	1565
30.2783	1255	1467
30.3182	1238	1509
30.358	1238	1537
30.3978	1307	1485
30.4377	1218	1444
30.4775	1220	1453
30.5174	1194	1492
30.5572	1193	1450
30.597	1220	1413
30.6369	1246	1330
30.6767	1241	1505
30.7165	1240	1503
30.7564	1189	1372
30.7962	1190	1426
30.8361	1213	1401
30.8759	1238	1348
30.9157	1135	1344
30.9556	1171	1406
30.9954	1184	1445
31.0353	1143	1383
31.0751	1149	1386
31.1149	1192	1394
31.1548	1173	1317
31.1946	1101	1349
31.2344	1159	1412
31.2743	1158	1322
31.3141	1054	1315
31.354	1142	1426
31.3938	1055	1321
31.4336	1165	1341
31.4735	1113	1241
31.5133	1124	1290
31.5531	1128	1315
31.593	1113	1294
31.6328	1056	1260
31.6727	1106	1266
31.7125	1070	1258
31.7523	1062	1316
31.7922	1089	1291
31.832	1124	1260
31.8719	1089	1305
31.9117	1045	1254
31.9515	1126	1290
31.9914	1039	1248
32.0312	1087	1240
32.071	1042	1277
32.1109	1063	1217
32.1507	1113	1177
32.1906	1112	1290
32.2304	1053	1253
32.2702	1047	1183
32.3101	1075	1182
32.3499	1078	1218
32.3898	1104	1297
32.4296	1084	1243
32.4694	1058	1224
32.5093	1048	1223
32.5491	1016	1215
32.5889	1061	1151
32.6288	1077	1203
32.6686	1050	1160
32.7085	1048	1135
32.7483	1072	1181
32.7881	1041	1134
32.828	1038	1233
32.8678	1032	1237
32.9077	1039	1174
32.9475	1020	1189
32.9873	1066	1139
33.0272	968	1185
33.067	1036	1202
33.1069	1044	1189
33.1467	1077	1240
33.1865	1037	1214
33.2264	1035	1176
33.2662	1133	1192
33.306	1057	1172
33.3459	1057	1132
33.3857	1079	1221
33.4256	1096	1221
33.4654	1048	1196
33.5052	1050	1109
33.5451	1006	1139
33.5849	1060	1110
33.6247	1022	1187
33.6646	1081	1161
33.7044	1030	1148
33.7443	1045	1153
33.7841	1038	1120
33.8239	939	1149
33.8638	994	1071
33.9036	1083	1146
33.9435	1031	1120
33.9833	1020	1130
34.0231	984	1147
34.063	1076	1144
34.1028	1063	1101
34.1427	1074	1134
34.1825	994	1139
34.2223	1065	1120
34.2622	1073	1126
34.302	1057	1118
34.3418	1072	1113
34.3817	1042	1108
34.4215	1081	1098
34.4614	1078	1079
34.5012	1027	1167
34.541	1023	1183
34.5809	1057	1118
34.6207	1059	1180
34.6606	1073	1109
34.7004	1061	1102
34.7402	1059	1111
34.7801	1068	1074
34.8199	1013	1124
34.8597	1115	1187
34.8996	954	1112
34.9394	1057	1152
34.9793	1023	1119
35.0191	1057	1136
35.0589	1157	1131
35.0988	1125	1108
35.1386	1045	1083
35.1784	1095	1081
35.2183	1036	1092
35.2581	1022	1087
35.298	1085	1101
35.3378	1136	1096
35.3776	1075	1089
35.4175	1072	1119
35.4573	1104	1074
35.4972	1104	1128
35.537	1140	1112
35.5768	1066	1121
35.6167	1051	1155
35.6565	1062	1060
35.6964	1047	1087
35.7362	1040	1075
35.776	1038	1094
35.8159	1043	1110
35.8557	1082	1063
35.8955	1024	1059
35.9354	1061	1075
35.9752	1054	1093
36.0151	1090	1153
36.0549	1148	1134
36.0947	1092	1204
36.1346	1048	1114
36.1744	1124	1154
36.2142	1096	1123
36.2541	1087	1087
36.2939	1072	1054
36.3338	1062	1110
36.3736	1100	1095
36.4134	1036	1067
36.4533	1087	1061
36.4931	1067	1146
36.533	1144	1065
36.5728	1107	1134
36.6126	1131	1066
36.6525	1032	1045
36.6923	1069	1108
36.7321	1098	1048
36.772	1030	1073
36.8118	1100	1095
36.8517	1091	1076
36.8915	1132	1026
36.9313	1064	1118
36.9712	1088	1066
37.011	1082	1047
37.0509	1055	1141
37.0907	1050	1083
37.1305	1105	1072
37.1704	1036	1105
37.2102	1119	1091
37.2501	1079	1081
37.2899	1114	1069
37.3297	1076	1089
37.3696	1080	1104
37.4094	1041	1114
37.4492	1052	1104
37.4891	1093	1057
37.5289	1087	1017
37.5688	1011	1142
37.6086	1105	1148
37.6484	1086	1084
37.6883	1080	1064
37.7281	1027	1058
37.7679	1052	1069
37.8078	1125	1072
37.8476	1009	1098
37.8875	1049	1123
37.9273	1014	1142
37.9671	1064	1119
38.007	1056	1122
38.0468	1068	1113
38.0866	982	1032
38.1265	1053	1074
38.1663	1033	1082
38.2062	1029	1066
38.246	1051	1088
38.2859	1021	1089
38.3257	998	1108
38.3655	995	1045
38.4054	1036	1060
38.4452	1024	1142
38.485	1056	1117
38.5249	1097	1058
38.5647	1045	1088
38.6046	1092	1136
38.6444	1043	1044
38.6842	981	1082
38.7241	1040	1116
38.7639	1083	1117
38.8038	1048	1102
38.8436	1039	1124
38.8834	1009	1104
38.9233	1009	1166
38.9631	1050	1133
39.0029	1060	1082
39.0428	1016	1130
39.0826	1012	1119
39.1225	1087	1170
39.1623	1033	1218
39.2021	1023	1134
39.242	1006	1128
39.2818	1044	1103
39.3216	1062	1148
39.3615	1031	1117
39.4013	1026	1130
39.4412	1094	1125
39.481	1007	1088
39.5208	1028	1123
39.5607	1070	1153
39.6005	1024	1185
39.6403	1038	1072
39.6802	1093	1179
39.72	1072	1181
39.7599	1031	1149
39.7997	1081	1204
39.8396	1035	1175
39.8794	1000	1195
39.9192	1087	1184
39.9591	1123	1287
39.9989	1053	1191
40.0387	1045	1212
40.0786	1082	1167
40.1184	1085	1246
40.1583	1064	1180
40.1981	1108	1192
40.2379	1079	1240
40.2778	1073	1189
40.3176	1082	1201
40.3575	1160	1198
40.3973	1081	1259
40.4371	1106	1214
40.477	1137	1250
40.5168	1131	1230
40.5566	1133	1266
40.5965	1093	1278
40.6363	1156	1341
40.6762	1149	1296
40.716	1121	1298
40.7558	1155	1236
40.7957	1142	1353
40.8355	1162	1306
40.8753	1127	1304
40.9152	1126	1340
40.955	1168	1364
40.9949	1211	1377
41.0347	1184	1351
41.0745	1156	1498
41.1144	1241	1414
41.1542	1189	1445
41.194	1189	1429
41.2339	1212	1474
41.2737	1275	1575
41.3136	1285	1461
41.3534	1302	1509
41.3933	1285	1528
41.4331	1276	1661
41.4729	1299	1591
41.5128	1375	1575
41.5526	1404	1603
41.5924	1319	1597
41.6323	1429	1717
41.6721	1395	1697
41.712	1364	1732
41.7518	1405	1771
41.7916	1425	1781
41.8315	1424	1807
41.8713	1478	1833
41.9111	1508	1902
41.951	1561	1879
41.9908	1611	1960
42.0307	1634	1954
42.0705	1668	2064
42.1103	1671	2097
42.1502	1712	2125
42.19	1844	2172
42.2298	1810	2166
42.2697	1783	2281
42.3095	1812	2215
42.3494	2026	2358
42.3892	1958	2415
42.429	2045	2406
42.4689	2120	2511
42.5087	2138	2572
42.5486	2079	2613
42.5884	2214	2712
42.6282	2239	2629
42.6681	2278	2631
42.7079	2370	2673
42.7478	2317	2920
42.7876	2277	2727
42.8274	2398	2774
42.8673	2318	2704
42.9071	2458	2807
42.947	2425	2863
42.9868	2403	2740
43.0266	2406	2867
43.0665	2360	2870
43.1063	2320	2854
43.1461	2437	2908
43.186	2411	2825
43.2258	2516	2911
43.2657	2469	2815
43.3055	2502	2806
43.3453	2514	2971
43.3852	2476	2959
43.425	2513	2896
43.4648	2518	3006
43.5047	2566	2904
43.5445	2523	2954
43.5844	2584	2995
43.6242	2626	3082
43.664	2655	3032
43.7039	2698	2993
43.7437	2815	3089
43.7835	2757	3239
43.8234	2741	3185
43.8632	2767	3262
43.9031	2850	3244
43.9429	2811	3509
43.9828	2902	3356
44.0226	2863	3359
44.0624	2871	3416
44.1023	2951	3624
44.1421	2918	3632
44.1819	3013	3762
44.2218	3033	3788
44.2616	3145	3895
44.3015	3113	4090
44.3413	3312	4154
44.3811	3267	4368
44.421	3454	4622
44.4608	3513	4720
44.5006	3566	4856
44.5405	3611	4806
44.5803	3482	4532
44.6202	3463	4317
44.66	3206	4163
44.6998	3038	4073
44.7397	3064	3823
44.7795	2753	3612
44.8194	2680	3639
44.8592	2696	3474
44.899	2602	3428
44.9389	2500	3308
44.9787	2389	3162
45.0185	2407	3109
45.0584	2297	2977
45.0982	2196	2882
45.1381	2162	2919
45.1779	2071	2769
45.2177	2159	2670
45.2576	2004	2664
45.2974	1971	2616
45.3372	2036	2544
45.3771	1949	2437
45.4169	1885	2397
45.4568	1870	2288
45.4966	1806	2335
45.5365	1720	2302
45.5763	1784	2271
45.6161	1743	2188
45.656	1644	2154
45.6958	1633	2130
45.7356	1642	2185
45.7755	1577	2088
45.8153	1587	1989
45.8552	1539	2044
45.895	1532	2018
45.9348	1510	1983
45.9747	1521	1934
46.0145	1434	2003
46.0543	1521	1944
46.0942	1480	2001
46.134	1392	1864
46.1739	1428	2004
46.2137	1490	1818
46.2535	1362	1768
46.2934	1389	1915
46.3332	1437	1793
46.373	1412	1827
46.4129	1384	1873
46.4527	1393	1912
46.4926	1385	1822
46.5324	1366	1752
46.5722	1337	1893
46.6121	1273	1889
46.6519	1365	1758
46.6918	1303	1790
46.7316	1372	1860
46.7714	1329	1770
46.8113	1308	1818
46.8511	1324	1805
46.8909	1327	1814
46.9308	1307	1763
46.9706	1237	1768
47.0105	1237	1802
47.0503	1275	1767
47.0902	1261	1786
47.13	1260	1791
47.1698	1275	1860
47.2097	1247	1831
47.2495	1254	1807
47.2893	1281	1801
47.3292	1253	1806
47.369	1252	1794
47.4089	1263	1858
47.4487	1197	1888
47.4885	1165	1788
47.5284	1219	1773
47.5682	1185	1828
47.608	1195	1831
47.6479	1248	1887
47.6877	1183	1734
47.7276	1220	1872
47.7674	1199	1756
47.8072	1295	1796
47.8471	1195	1710
47.8869	1220	1815
47.9267	1211	1780
47.9666	1185	1684
48.0064	1183	1744
48.0463	1160	1673
48.0861	1173	1807
48.126	1133	1699
48.1658	1144	1660
48.2056	1208	1732
48.2455	1161	1735
48.2853	1139	1647
48.3251	1148	1661
48.365	1127	1640
48.4048	1123	1609
48.4447	1174	1611
48.4845	1188	1576
48.5243	1106	1605
48.5642	1130	1564
48.604	1132	1553
48.6438	1115	1615
48.6837	1154	1455
48.7235	1179	1545
48.7634	1135	1468
48.8032	1136	1443
48.843	1065	1560
48.8829	1085	1498
48.9227	1161	1435
48.9626	1144	1527
49.0024	1201	1473
49.0422	1205	1478
49.0821	1117	1487
49.1219	1159	1428
49.1617	1176	1443
49.2016	1149	1491
49.2414	1118	1501
49.2813	1155	1441
49.3211	1135	1435
49.3609	1082	1436
49.4008	1059	1487
49.4406	1069	1438
49.4804	1165	1442
49.5203	1164	1484
49.5601	1134	1460
49.6	1119	1481
49.6398	1163	1491
49.6797	1191	1479
49.7195	1127	1415
49.7593	1141	1455
49.7992	1120	1423
49.839	1104	1446
49.8788	1173	1438
49.9187	1089	1462
49.9585	1130	1451
49.9984	1132	1437
50.0382	1113	1375
50.078	1112	1462
50.1179	1184	1417
50.1577	1192	1447
50.1975	1163	1420
50.2374	1193	1430
50.2772	1192	1437
50.3171	1132	1468
50.3569	1189	1509
50.3967	1207	1489
50.4366	1133	1506
50.4764	1163	1526
50.5162	1206	1542
50.5561	1232	1500
50.5959	1224	1495
50.6358	1215	1550
50.6756	1218	1533
50.7154	1224	1570
50.7553	1234	1616
50.7951	1290	1543
50.835	1230	1607
50.8748	1296	1555
50.9146	1285	1564
50.9545	1288	1586
50.9943	1286	1572
51.0341	1262	1616
51.074	1314	1662
51.1138	1357	1625
51.1537	1354	1752
51.1935	1348	1642
51.2334	1408	1637
51.2732	1379	1734
51.313	1473	1701
51.3529	1473	1745
51.3927	1462	1786
51.4325	1433	1837
51.4724	1487	1832
51.5122	1571	1806
51.5521	1467	1882
51.5919	1571	1855
51.6317	1554	2019
51.6716	1596	1956
51.7114	1683	2023
51.7512	1744	2064
51.7911	1767	2115
51.8309	1806	2160
51.8708	1793	2082
51.9106	1779	2178
51.9504	1717	2224
51.9903	1743	2141
52.0301	1695	2112
52.0699	1655	1993
52.1098	1589	1967
52.1496	1606	1888
52.1895	1625	1792
52.2293	1482	1809
52.2691	1479	1828
52.309	1454	1767
52.3488	1543	1821
52.3887	1486	1809
52.4285	1424	1797
52.4683	1441	1743
52.5082	1487	1737
52.548	1390	1719
52.5879	1412	1660
52.6277	1428	1624
52.6675	1375	1723
52.7074	1332	1653
52.7472	1333	1640
52.787	1329	1617
52.8269	1348	1661
52.8667	1345	1631
52.9066	1298	1616
52.9464	1306	1576
52.9862	1328	1593
53.0261	1311	1511
53.0659	1293	1583
53.1058	1361	1515
53.1456	1312	1507
53.1854	1334	1567
53.2253	1272	1539
53.2651	1267	1551
53.3049	1328	1557
53.3448	1202	1587
53.3846	1212	1440
53.4245	1254	1559
53.4643	1243	1549
53.5041	1213	1548
53.544	1160	1541
53.5838	1221	1457
53.6236	1273	1450
53.6635	1258	1445
53.7033	1223	1489
53.7432	1185	1471
53.783	1213	1524
53.8228	1160	1462
53.8627	1221	1448
53.9025	1185	1448
53.9424	1137	1443
53.9822	1150	1502
54.022	1206	1453
54.0619	1156	1440
54.1017	1185	1400
54.1416	1208	1430
54.1814	1147	1461
54.2212	1116	1384
54.2611	1113	1356
54.3009	1161	1360
54.3407	1119	1337
54.3806	1157	1422
54.4204	1172	1271
54.4603	1136	1357
54.5001	1131	1339
54.5399	1145	1371
54.5798	1115	1282
54.6196	1086	1384
54.6594	1079	1273
54.6993	1104	1358
54.7391	1006	1335
54.779	1100	1326
54.8188	1096	1295
54.8586	1038	1282
54.8985	1053	1315
54.9383	1033	1301
54.9782	1025	1288
55.018	1086	1197
55.0578	1070	1260
55.0977	1035	1261
55.1375	1077	1257
55.1773	1127	1214
55.2172	1009	1272
55.257	1071	1247
55.2969	983	1272
55.3367	1025	1211
55.3765	1016	1195
55.4164	1039	1198
55.4562	1066	1219
55.4961	1027	1161
55.5359	1006	1225
55.5757	1031	1189
55.6156	995	1109
55.6554	1044	1165
55.6953	987	1126
55.7351	1006	1163
55.7749	1008	1190
55.8148	975	1172
55.8546	964	1217
55.8944	1008	1195
55.9343	945	1165
55.9741	942	1189
56.014	998	1145
56.0538	980	1115
56.0936	1040	1184
56.1335	983	1161
56.1733	1008	1134
56.2131	886	1110
56.253	886	1159
56.2928	930	1153
56.3327	914	1152
56.3725	899	1129
56.4123	877	1087
56.4522	949	1120
56.492	933	1130
56.5319	887	1125
56.5717	870	1062
56.6115	943	1095
56.6514	865	1090
56.6912	889	1077
56.7311	880	1093
56.7709	938	1048
56.8107	937	1070
56.8506	870	1151
56.8904	878	1093
56.9302	939	1043
56.9701	891	1094
57.0099	867	1089
57.0498	888	1042
57.0896	916	1063
57.1294	846	1049
57.1693	885	1058
57.2091	866	1062
57.249	876	1053
57.2888	868	1032
57.3286	888	1049
57.3685	841	1032
57.4083	876	1071
57.4481	864	1050
57.488	877	1032
57.5278	913	1046
57.5677	835	1033
57.6075	818	1033
57.6473	838	1007
57.6872	870	1046
57.727	873	963
57.7668	858	981
57.8067	871	989
57.8465	835	1084
57.8864	871	975
57.9262	772	1053
57.966	842	1006
58.0059	878	987
58.0457	827	1047
58.0856	836	968
58.1254	863	993
58.1652	859	975
58.2051	780	998
58.2449	869	1004
58.2848	774	1007
58.3246	809	1001
58.3644	825	1012
58.4043	775	1034
58.4441	831	925
58.4839	814	1008
58.5238	830	1013
58.5636	818	990
58.6035	792	975
58.6433	823	999
58.6831	818	980
58.723	846	978
58.7628	807	966
58.8026	818	984
58.8425	803	1050
58.8823	835	930
58.9222	817	983
58.962	782	924
59.0018	803	1003
59.0417	836	964
59.0815	813	1006
59.1214	786	969
59.1612	828	975
59.201	848	925
59.2409	771	968
59.2807	838	918
59.3205	850	964
59.3604	841	913
59.4002	838	947
59.4401	821	984
59.4799	758	937
59.5197	819	942
59.5596	770	1013
59.5994	811	939
59.6393	849	972
59.6791	856	946
59.7189	786	986
59.7588	846	940
59.7986	768	953
59.8385	845	934
59.8783	808	929
59.9181	802	939
59.958	784	905
59.9978	837	915
60.0376	752	949
60.0775	800	946
60.1173	825	934
60.1572	808	919
60.197	859	944
60.2368	855	887
60.2767	810	938
60.3165	765	954
60.3563	815	900
60.3962	817	935
60.436	819	916
60.4759	748	952
60.5157	798	935
60.5555	775	875
60.5954	836	930
60.6352	788	931
60.6751	818	877
60.7149	815	896
60.7547	820	878
60.7946	778	928
60.8344	776	907
60.8743	826	923
60.9141	768	913
60.9539	826	886
60.9938	810	908
61.0336	796	867
61.0734	775	915
61.1133	804	910
61.1531	817	941
61.193	841	864
61.2328	831	913
61.2726	809	880
61.3125	750	929
61.3523	800	865
61.3922	834	894
61.432	783	848
61.4718	797	903
61.5117	823	853
61.5515	805	908
61.5913	787	944
61.6312	811	839
61.671	763	939
61.7109	773	889
61.7507	815	898
61.7905	841	879
61.8304	754	854
61.8702	795	857
61.91	794	915
61.9499	825	876
61.9897	757	910
62.0296	806	881
62.0694	779	848
62.1092	786	852
62.1491	771	847
62.1889	746	949
62.2288	744	830
62.2686	779	925
62.3084	772	811
62.3483	822	843
62.3881	779	837
62.428	817	881
62.4678	772	848
62.5076	771	922
62.5475	774	881
62.5873	792	870
62.6271	812	865
62.667	761	901
62.7068	763	916
62.7467	717	869
62.7865	781	844
62.8263	768	889
62.8662	764	842
62.906	816	873
62.9459	789	819
62.9857	762	899
63.0255	750	854
63.0654	798	901
63.1052	704	880
63.145	749	870
63.1849	770	846
63.2247	701	877
63.2645	726	818
63.3044	753	855
63.3442	771	891
63.3841	752	881
63.4239	747	888
63.4637	780	896
63.5036	734	865
63.5434	794	882
63.5833	773	853
63.6231	720	852
63.6629	739	826
63.7028	723	797
63.7426	732	806
63.7825	747	802
63.8223	763	854
63.8621	741	828
63.902	718	830
63.9418	746	830
63.9817	711	842
64.0215	776	856
64.0613	737	809
64.1012	702	787
64.141	684	808
64.1808	720	852
64.2207	714	768
64.2605	739	823
64.3003	740	783
64.3402	694	847
64.38	746	815
64.4199	707	837
64.4597	693	781
64.4995	745	798
64.5394	709	805
64.5792	775	866
64.6191	701	818
64.6589	689	819
64.6987	723	798
64.7386	735	821
64.7784	686	809
64.8183	757	796
64.8581	713	850
64.8979	689	806
64.9378	676	834
64.9776	700	827
65.0174	661	852
65.0573	705	844
65.0971	681	804
65.137	726	763
65.1768	722	771
65.2166	712	825
65.2565	724	791
65.2963	655	806
65.3362	648	738
65.376	727	781
65.4158	705	788
65.4557	709	790
65.4955	684	819
65.5353	681	795
65.5752	688	834
65.615	713	791
65.6549	697	753
65.6947	710	757
65.7345	680	785
65.7744	715	814
65.8142	674	744
65.8541	706	786
65.8939	729	790
65.9337	674	760
65.9736	685	759
66.0134	672	745
66.0533	651	813
66.0931	653	858
66.1329	687	779
66.1728	649	788
66.2126	664	823
66.2524	709	760
66.2923	678	748
66.3321	657	763
66.372	654	800
66.4118	653	786
66.4516	634	780
66.4915	649	828
66.5313	654	766
66.5711	654	791
66.611	702	754
66.6508	696	783
66.6907	707	748
66.7305	721	822
66.7703	651	780
66.8102	645	773
66.85	640	774
66.8898	694	738
66.9297	637	797
66.9695	673	739
67.0094	662	762
67.0492	695	796
67.089	629	745
67.1289	658	821
67.1687	650	794
67.2086	651	773
67.2484	646	760
67.2882	599	711
67.3281	667	753
67.3679	646	711
67.4077	648	818
67.4476	683	781
67.4874	666	740
67.5273	635	733
67.5671	597	827
67.6069	670	760
67.6468	629	769
67.6866	682	769
67.7265	650	795
67.7663	667	726
67.8061	624	797
67.846	659	744
67.8858	614	778
67.9257	660	796
67.9655	634	780
68.0053	623	710
68.0452	642	773
68.085	608	756
68.1248	663	770
68.1647	646	751
68.2045	583	748
68.2444	661	749
68.2842	635	755
68.324	598	744
68.3639	677	733
68.4037	613	781
68.4436	644	687
68.4834	686	784
68.5232	643	738
68.5631	588	724
68.6029	669	742
68.6428	647	775
68.6826	642	715
68.7224	661	821
68.7623	641	764
68.8021	624	755
68.8419	658	742
68.8818	605	797
68.9216	631	773
68.9615	616	745
69.0013	656	770
69.0411	633	755
69.081	622	748
69.1208	604	738
69.1606	638	756
69.2005	620	740
69.2403	631	697
69.2802	603	740
69.32	622	719
69.3598	643	760
69.3997	622	733
69.4395	642	697
69.4793	623	763
69.5192	626	792
69.559	649	770
69.5989	575	689
69.6387	671	745
69.6785	646	736
69.7184	638	716
69.7582	654	775
69.7981	625	760
69.8379	564	770
69.8777	621	771
69.9176	634	697
69.9574	675	803
69.9972	620	769
70.0371	675	746
70.0769	677	704
70.1168	673	740
70.1566	612	745
70.1964	657	748
70.2363	646	748
70.2761	612	723
70.316	629	742
70.3558	641	717
70.3956	647	718
70.4355	587	723
70.4753	655	741
70.5152	663	751
70.555	594	745
70.5948	587	729
70.6347	624	711
70.6745	645	724
70.7143	611	745
70.7542	631	716
70.794	589	745
70.8339	643	734
70.8737	616	756
70.9135	659	691
70.9534	618	735
70.9932	602	712
71.0331	620	729
71.0729	633	751
71.1127	696	763
71.1526	619	748
71.1924	637	748
71.2322	658	725
71.2721	644	705
71.3119	637	737
71.3518	648	716
71.3916	619	757
71.4314	566	704
71.4713	627	751
71.5111	629	786
71.551	653	727
71.5908	585	727
71.6306	627	762
71.6705	596	737
71.7103	626	775
71.7501	666	714
71.79	669	681
71.8298	602	756
71.8697	627	729
71.9095	625	696
71.9493	627	719
71.9892	634	799
72.029	588	706
72.0689	623	731
72.1087	615	746
72.1485	630	724
72.1884	616	713
72.2282	632	790
72.268	603	760
72.3079	654	758
72.3477	615	785
72.3876	604	767
72.4274	588	742
72.4672	608	782
72.5071	623	733
72.5469	608	724
72.5867	632	749
72.6266	631	723
72.6664	579	768
72.7063	655	733
72.7461	611	753
72.7859	610	748
72.8258	620	721
72.8656	632	747
72.9055	608	741
72.9453	652	739
72.9851	637	775
73.025	642	758
73.0648	658	680
73.1047	638	717
73.1445	632	763
73.1843	597	716
73.2242	636	752
73.264	609	731
73.3038	647	732
73.3437	608	746
73.3835	647	722
73.4234	637	758
73.4632	648	722
73.503	636	747
73.5429	616	754
73.5827	632	722
73.6226	620	721
73.6624	604	746
73.7022	625	798
73.7421	634	758
73.7819	644	724
73.8217	628	757
73.8616	666	725
73.9014	675	764
73.9413	649	733
73.9811	655	781
74.0209	686	737
74.0608	593	778
74.1006	601	761
74.1405	664	754
74.1803	605	792
74.2201	642	741
74.26	648	751
74.2998	627	805
74.3397	651	753
74.3795	709	751
74.4193	655	770
74.4592	624	751
74.499	669	749
74.5388	709	763
74.5787	683	761
74.6185	665	732
74.6583	670	799
74.6982	687	745
74.738	661	760
74.7779	725	790
74.8177	679	799
74.8575	669	829
74.8974	639	755
74.9372	668	816
74.9771	726	817
75.0169	698	790
75.0567	693	796
75.0966	689	827
75.1364	709	769
75.1762	665	826
75.2161	692	857
75.2559	683	812
75.2958	695	830
75.3356	725	843
75.3754	697	832
75.4153	711	886
75.4551	695	829
75.495	715	846
75.5348	713	860
75.5746	735	828
75.6145	709	851
75.6543	725	912
75.6941	743	909
75.734	674	855
75.7738	698	886
75.8137	752	913
75.8535	732	915
75.8933	795	986
75.9332	807	932
75.973	788	917
76.0129	764	980
76.0527	821	986
76.0925	783	997
76.1324	831	968
76.1722	832	974
76.2121	860	1062
76.2519	824	1043
76.2917	881	1104
76.3316	860	1104
76.3714	877	1105
76.4112	878	1110
76.4511	840	1091
76.4909	881	1118
76.5308	875	1083
76.5706	887	1104
76.6104	872	1164
76.6503	843	1077
76.6901	832	1090
76.73	829	1025
76.7698	860	1091
76.8096	844	1052
76.8495	824	1087
76.8893	817	1079
76.9292	831	1021
76.969	799	1083
77.0088	833	1043
77.0487	812	1011
77.0885	859	1035
77.1283	842	1041
77.1682	847	1001
77.208	792	1114
77.2478	909	1107
77.2877	806	1024
77.3275	774	990
77.3674	794	1064
77.4072	858	1002
77.447	824	1056
77.4869	833	1059
77.5267	797	1025
77.5666	841	1076
77.6064	856	1042
77.6462	891	1068
77.6861	839	1017
77.7259	848	1091
77.7657	809	1110
77.8056	830	1023
77.8454	845	1030
77.8853	863	1129
77.9251	833	1027
77.9649	906	1022
78.0048	859	1024
78.0446	901	1074
78.0845	851	1050
78.1243	844	1033
78.1641	897	1042
78.204	904	1012
78.2438	837	1124
78.2836	857	1012
78.3235	852	1023
78.3633	877	1057
78.4032	825	1048
78.443	897	1077
78.4828	871	1049
78.5227	839	1032
78.5625	811	1089
78.6024	880	1027
78.6422	862	1036
78.682	803	1046
78.7219	884	1049
78.7617	881	1055
78.8016	859	1002
78.8414	852	1044
78.8812	867	1012
78.9211	841	1018
78.9609	812	1004
79.0007	819	987
79.0406	884	1057
79.0804	838	972
79.1202	774	1066
79.1601	829	1048
79.1999	825	1001
79.2398	840	956
79.2796	798	1034
79.3195	751	929
79.3593	792	995
79.3991	823	944
79.439	820	986
79.4788	790	1052
79.5186	769	992
79.5585	780	996
79.5983	789	948
79.6382	801	944
79.678	783	981
79.7178	799	1036
79.7577	746	958
79.7975	728	896
79.8374	742	960
79.8772	793	925
79.917	795	953
79.9569	766	927
79.9967	809	880

## Sheet: Fig. 1e
2 Theta (o)	oCNT	Ni3Zn/oCNT	Ni3ZnC0.7/oCNT	2 Theta (o)	Intensity (a.u.)
0.17326	0.14997	0.10144	0.13569	42.759	0.35
0.1844	0.14876	0.10585	0.12883	49.785	0.15155
0.17883	0.1459	0.0987	0.13083	73.064	0.05412
0.18162	0.14667	0.09454	0.14611	88.539	0.03247
0.18774	0.14711	0.09537	0.14217	93.608	0
0.1766	0.1503	0.09846	0.13971	133.077	0
0.2039	0.1611	0.09454	0.14511	140.509	0
0.18774	0.16022	0.09311	0.13454
0.20669	0.15669	0.10192	0.13539
0.1727	0.15636	0.10156	0.13654
0.18719	0.15295	0.10382	0.14387
0.1571	0.1611	0.10192	0.13585
0.17883	0.15956	0.09215	0.13955
0.17772	0.1589	0.09835	0.15189
0.18552	0.15295	0.11108	0.14171
0.17883	0.15758	0.09489	0.14511
0.1922	0.16826	0.1043	0.14619
0.17827	0.16364	0.10323	0.14325
0.18384	0.16628	0.09715	0.15151
0.2	0.15857	0.09573	0.14896
0.1961	0.16375	0.10263	0.15143
0.19944	0.17168	0.10061	0.14827
0.2195	0.16209	0.09954	0.14904
0.21058	0.16275	0.10918	0.16439
0.21337	0.1632	0.10716	0.15112
0.23454	0.173	0.10954	0.15513
0.19499	0.17157	0.11204	0.15521
0.2	0.1719	0.10763	0.15467
0.19331	0.16904	0.10454	0.16069
0.19387	0.16815	0.10192	0.16208
0.19777	0.16132	0.1118	0.16455
0.19666	0.17642	0.11049	0.15375
0.20557	0.173	0.1118	0.16732
0.21616	0.16992	0.11108	0.1684
0.23064	0.16848	0.11358	0.15791
0.21448	0.17234	0.11716	0.16447
0.20836	0.17366	0.11335	0.17211
0.22953	0.1816	0.1274	0.17133
0.21226	0.17598	0.11775	0.17257
0.23287	0.18601	0.12418	0.16701
0.21114	0.17752	0.12716	0.17565
0.2273	0.1892	0.11597	0.17002
0.22117	0.18226	0.12097	0.17079
0.21894	0.18986	0.11966	0.18329
0.22396	0.18567	0.10977	0.17882
0.21671	0.19129	0.11787	0.17982
0.21727	0.18303	0.12073	0.18684
0.22507	0.18501	0.12168	0.18638
0.20836	0.19339	0.12918	0.18105
0.20836	0.1978	0.13192	0.19116
0.21281	0.187	0.12763	0.19517
0.23454	0.20507	0.13835	0.19101
0.22173	0.20375	0.13013	0.19077
0.24457	0.19207	0.13097	0.19332
0.24345	0.20749	0.14014	0.19563
0.21727	0.21377	0.13621	0.19671
0.24791	0.21477	0.14287	0.20744
0.25571	0.2141	0.14526	0.20497
0.24011	0.20915	0.1424	0.21052
0.23231	0.22039	0.15276	0.20697
0.24568	0.22347	0.1568	0.21762
0.24178	0.21697	0.15264	0.21955
0.24457	0.2249	0.16038	0.21963
0.26741	0.22556	0.16359	0.21615
0.24234	0.23416	0.1674	0.22595
0.23454	0.23449	0.16669	0.22055
0.25794	0.23394	0.16454	0.23791
0.25905	0.24474	0.15978	0.24061
0.25961	0.24584	0.17597	0.23081
0.26908	0.24	0.17502	0.23259
0.26852	0.25818	0.17157	0.24439
0.27632	0.25014	0.16478	0.25727
0.28524	0.25488	0.18419	0.25195
0.29304	0.25124	0.16585	0.25681
0.30919	0.26843	0.17859	0.2531
0.30585	0.27813	0.18859	0.27054
0.28524	0.26909	0.1905	0.26444
0.31588	0.27813	0.18978	0.27671
0.27521	0.28022	0.198	0.2771
0.31198	0.28342	0.19193	0.28635
0.29805	0.29256	0.20193	0.28743
0.30251	0.30402	0.22217	0.30186
0.33259	0.30821	0.21443	0.30055
0.33092	0.32452	0.23229	0.3213
0.32646	0.32121	0.23431	0.31806
0.3415	0.31295	0.22526	0.31682
0.33259	0.33366	0.23265	0.32184
0.34318	0.3459	0.23217	0.33302
0.3454	0.34534	0.2361	0.34267
0.34429	0.33829	0.2511	0.35385
0.35097	0.34876	0.25491	0.34668
0.3649	0.35923	0.26872	0.37244
0.36323	0.36584	0.27706	0.37692
0.38552	0.38854	0.2767	0.38378
0.39777	0.38523	0.27765	0.39667
0.38106	0.39394	0.29361	0.3959
0.41226	0.39824	0.30908	0.41804
0.38384	0.40287	0.31539	0.42135
0.42507	0.41697	0.31504	0.42552
0.44011	0.43262	0.34242	0.44372
0.41838	0.43262	0.33897	0.44828
0.43788	0.45168	0.33385	0.46394
0.44568	0.45554	0.3454	0.4671
0.47911	0.46579	0.35492	0.47751
0.48189	0.4886	0.36921	0.5022
0.47632	0.50744	0.37409	0.51963
0.51755	0.50028	0.39052	0.51948
0.50251	0.50832	0.40755	0.53545
0.48357	0.5243	0.40195	0.54725
0.51421	0.54061	0.40826	0.56885
0.58607	0.53939	0.42612	0.57078
0.58552	0.56705	0.44589	0.59392
0.54763	0.58303	0.46613	0.6119
0.59109	0.61003	0.48089	0.61282
0.59276	0.5978	0.48946	0.64283
0.64401	0.63041	0.50768	0.65247
0.62228	0.63339	0.5172	0.66281
0.66017	0.64485	0.51518	0.67137
0.64791	0.66105	0.53042	0.68811
0.70139	0.67956	0.5378	0.70964
0.66741	0.693	0.56364	0.74921
0.72201	0.70689	0.6021	0.731
0.74206	0.72033	0.62103	0.74666
0.73148	0.74634	0.62662	0.7759
0.79944	0.77256	0.64281	0.78847
0.73872	0.78391	0.65103	0.80899
0.77827	0.78204	0.68508	0.82165
0.82396	0.79339	0.7027	0.84201
0.81003	0.81554	0.70973	0.87827
0.82228	0.8389	0.72913	0.86392
0.87019	0.84639	0.74021	0.8694
0.85181	0.86567	0.76021	0.89748
0.87242	0.8735	0.77069	0.90349
0.90028	0.87185	0.79236	0.919
0.86462	0.89928	0.82581	0.92965
0.93315	0.9157	0.822	0.9443
0.90696	0.94325	0.83379	0.96374
0.91532	0.94777	0.86879	0.96498
0.97214	0.92353	0.88761	0.97663
0.94206	0.95438	0.90082	0.9747
0.92702	0.97025	0.90582	0.97624
0.9727	0.96628	0.9113	0.98064
0.94819	0.97069	0.9269	1
0.98942	0.97477	0.94261	0.98565
0.95655	0.97455	0.96404	0.99252
0.92089	0.98226	0.9675	0.99691
0.95655	0.97521	0.95857	0.96667
0.96713	0.98259	1	0.98179
0.95599	0.97895	0.96881	0.98843
1	0.99185	0.99821	0.9713
0.97604	0.97455	0.99357	0.97092
0.97493	1	0.99178	0.96174
0.94429	0.96837	0.97452	0.93628
0.93203	0.95636	0.9819	0.94731
0.92758	0.95691	0.98286	0.94453
0.84958	0.93146	0.97869	0.92841
0.90696	0.92474	0.9419	0.91838
0.84903	0.91361	0.94023	0.89439
0.88134	0.89322	0.94487	0.88097
0.81894	0.89851	0.92725	0.86477
0.81448	0.87063	0.93094	0.84085
0.78384	0.85609	0.89189	0.84571
0.79499	0.82446	0.86689	0.79927
0.73705	0.80826	0.86225	0.80452
0.75042	0.80342	0.85796	0.76957
0.71421	0.78678	0.80819	0.74759
0.71755	0.77785	0.81807	0.71959
0.69359	0.75229	0.77176	0.70717
0.67632	0.72937	0.76211	0.6814
0.63064	0.71306	0.72401	0.6706
0.61337	0.70545	0.71306	0.64646
0.57382	0.66105	0.70104	0.62671
0.57772	0.66402	0.66913	0.61105
0.58106	0.62634	0.63805	0.59192
0.51142	0.6195	0.60983	0.57572
0.52535	0.59107	0.58436	0.53768
0.49192	0.5881	0.57126	0.53444
0.47911	0.56882	0.54697	0.5248
0.46797	0.54204	0.54995	0.5049
0.43677	0.52154	0.51673	0.47558
0.40557	0.51515	0.50101	0.46856
0.42284	0.48474	0.46601	0.44187
0.43064	0.46424	0.45446	0.42382
0.35822	0.44198	0.43827	0.41966
0.39443	0.44441	0.42124	0.40029
0.36825	0.41961	0.39564	0.38425
0.36212	0.40485	0.38528	0.36419
0.32925	0.39085	0.36671	0.36573
0.31588	0.38567	0.36219	0.34645
0.30752	0.36474	0.32361	0.33935
0.32591	0.34612	0.31956	0.32045
0.28189	0.34215	0.31266	0.31158
0.29081	0.33168	0.29968	0.30672
0.26797	0.32066	0.28932	0.2825
0.25905	0.30523	0.28075	0.28118
0.27465	0.28	0.26872	0.27447
0.25905	0.28848	0.25396	0.26321
0.22061	0.27548	0.24777	0.24948
0.25181	0.267	0.2255	0.24879
0.22228	0.25124	0.22312	0.23205
0.2429	0.25311	0.21241	0.22873
0.21003	0.24044	0.20371	0.22989
0.22674	0.24176	0.2011	0.21214
0.20334	0.23647	0.18859	0.21615
0.21226	0.22204	0.17157	0.20389
0.20613	0.21884	0.17788	0.19795
0.18997	0.20055	0.16514	0.19587
0.20446	0.20727	0.16252	0.18067
0.17994	0.19934	0.15704	0.18553
0.18496	0.19372	0.15145	0.17442
0.16602	0.1881	0.14478	0.16624
0.17326	0.17521	0.13764	0.16563
0.1688	0.17774	0.12799	0.16354
0.15599	0.17499	0.12156	0.16015
0.1688	0.16915	0.12752	0.1593
0.14373	0.16893	0.11847	0.15213
0.16769	0.15625	0.11454	0.14248
0.15989	0.15581	0.10823	0.1404
0.15989	0.15041	0.11085	0.14433
0.13928	0.15096	0.10358	0.13593
0.15599	0.13774	0.09525	0.13184
0.15209	0.14623	0.09323	0.13107
0.14429	0.13532	0.0912	0.12011
0.14373	0.13333	0.09156	0.12767
0.13872	0.13168	0.08537	0.11757
0.13983	0.13278	0.08739	0.12482
0.12869	0.13399	0.07656	0.1252
0.11476	0.11978	0.08334	0.11973
0.13649	0.12165	0.07227	0.11294
0.13538	0.11945	0.0731	0.11394
0.1415	0.11284	0.07572	0.10314
0.13315	0.1157	0.06906	0.11024
0.12479	0.11438	0.0681	0.1053
0.11643	0.11493	0.06477	0.10291
0.10585	0.13234	0.06275	0.10599
0.11198	0.15107	0.06846	0.09743
0.11198	0.12705	0.06275	0.0962
0.13705	0.12837	0.06906	0.09149
0.11142	0.1135	0.06001	0.09064
0.11421	0.10579	0.05727	0.08817
0.10696	0.0995	0.05524	0.09026
0.12201	0.09983	0.05846	0.08895
0.11253	0.09631	0.04417	0.09118
0.11198	0.08948	0.05001	0.08756
0.10084	0.08871	0.05227	0.08702
0.10084	0.09256	0.04739	0.08979
0.09304	0.09091	0.04739	0.08501
0.10474	0.09036	0.04655	0.08324
0.11532	0.09124	0.04441	0.07799
0.09582	0.08672	0.04584	0.08139
0.10696	0.08154	0.05322	0.08054
0.09304	0.09366	0.04989	0.08193
0.10195	0.08331	0.04489	0.08347
0.10808	0.08573	0.05155	0.07298
0.11922	0.07901	0.03941	0.07884
0.09582	0.08529	0.04977	0.07406
0.10195	0.07548	0.04751	0.07799
0.09304	0.0778	0.03905	0.0793
0.09749	0.07614	0.03965	0.07838
0.09749	0.07427	0.03286	0.07228
0.08858	0.07427	0.03631	0.07583
0.08022	0.08187	0.04155	0.0739
0.10418	0.07207	0.03822	0.06819
0.09192	0.07229	0.03108	0.06881
0.08969	0.06942	0.0356	0.06727
0.09415	0.06931	0.03119	0.06711
0.10084	0.07229	0.0375	0.0648
0.09192	0.07515	0.03512	0.06426
0.08412	0.0746	0.03548	0.06465
0.07911	0.07449	0.03512	0.05894
0.08858	0.06887	0.0356	0.06333
0.09861	0.06898	0.03215	0.06295
0.08747	0.07152	0.03334	0.0648
0.08357	0.07427	0.02905	0.06804
0.09248	0.06292	0.03679	0.06742
0.09471	0.06689	0.03417	0.06333
0.09972	0.06832	0.0325	0.06488
0.08524	0.0638	0.0325	0.06187
0.07799	0.06446	0.03167	0.06179
0.09471	0.0692	0.03334	0.06511
0.07967	0.06711	0.02215	0.06071
0.08078	0.05917	0.02798	0.06349
0.08914	0.06556	0.03203	0.06202
0.08914	0.06545	0.03679	0.06179
0.07855	0.05399	0.03203	0.05423
0.08134	0.06369	0.02869	0.05693
0.09972	0.0541	0.02965	0.06218
0.08022	0.06623	0.03596	0.05523
0.07409	0.0605	0.03274	0.06395
0.07688	0.06171	0.03381	0.06187
0.08022	0.06215	0.0325	0.06002
0.08468	0.0605	0.03881	0.06303
0.09025	0.05421	0.03691	0.05631
0.07409	0.05972	0.03572	0.05739
0.0663	0.05576	0.04024	0.05431
0.07354	0.05488	0.03929	0.06171
0.08412	0.05785	0.03596	0.05593
0.07465	0.06171	0.03858	0.055
0.07242	0.05785	0.03096	0.0503
0.08412	0.053	0.03965	0.05477
0.06797	0.06193	0.04048	0.05446
0.08301	0.05234	0.03631	0.05431
0.08078	0.05763	0.02917	0.05685
0.07577	0.05267	0.03691	0.04821
0.07354	0.05499	0.02774	0.05817
0.07019	0.0605	0.03346	0.05855
0.06852	0.06039	0.0256	0.04983
0.07577	0.05388	0.02631	0.05338
0.07187	0.05322	0.02488	0.05331
0.08078	0.05631	0.02691	0.05053
0.07521	0.05664	0.02846	0.05431
0.07744	0.0595	0.02703	0.05423
0.07187	0.0573	0.01929	0.05469
0.08078	0.05444	0.02619	0.05199
0.06295	0.05333	0.01631	0.05878
0.06407	0.04981	0.02381	0.05315
0.08189	0.05477	0.02691	0.05755
0.06852	0.05653	0.03012	0.05554
0.06351	0.05355	0.02846	0.05554
0.07298	0.05333	0.02893	0.04976
0.07187	0.05598	0.03096	0.0503
0.06462	0.05256	0.01941	0.04968
0.07409	0.05223	0.02286	0.04891
0.06407	0.05157	0.02334	0.05739
0.06295	0.05234	0.02369	0.05755
0.06797	0.05025	0.02179	0.05508
0.05905	0.05532	0.01798	0.04675
0.0663	0.04452	0.02107	0.054
0.06908	0.05201	0.02405	0.05431
0.08357	0.05289	0.02107	0.0496
0.07744	0.05653	0.01548	0.04906
0.07521	0.05212	0.01905	0.04906
0.06462	0.0519	0.02322	0.05014
0.08022	0.0627	0.01965	0.05377
0.06741	0.05433	0.01441	0.05685
0.07354	0.05433	0.02095	0.04767
0.0663	0.05675	0.01869	0.04737
0.06462	0.05862	0.02036	0.04821
0.07799	0.05333	0.02	0.05184
0.06574	0.05355	0.02072	0.05169
0.06072	0.04871	0.01679	0.04875
0.06964	0.05466	0.01667	0.04899
0.05905	0.05047	0.01726	0.04829
0.06797	0.05697	0.02738	0.04983
0.06908	0.05135	0.02262	0.04852
0.0663	0.053	0.01786	0.05454
0.06462	0.05223	0.01965	0.04953
0.08022	0.04132	0.02357	0.04814
0.07019	0.04738	0.01774	0.04667
0.07075	0.05719	0.01607	0.05361
0.0663	0.05146	0.02036	0.05253
0.0663	0.05025	0.02143	0.05315
0.06017	0.04628	0.01929	0.05138
0.05961	0.05642	0.02465	0.04359
0.0663	0.05499	0.02274	0.05099
0.06017	0.0562	0.01476	0.04914
0.06908	0.04738	0.01965	0.05215
0.06184	0.05521	0.02453	0.04829
0.04847	0.05609	0.0225	0.04937
0.0507	0.05433	0.02453	0.0476
0.05905	0.05598	0.01929	0.05169
0.05515	0.05267	0.00988	0.05562
0.05181	0.05697	0.02012	0.05531
0.05905	0.05664	0.02548	0.04698
0.06462	0.05102	0.02512	0.04683
0.06017	0.05058	0.0231	0.05199
0.05181	0.05433	0.02798	0.04929
0.06128	0.05455	0.0231	0.05007
0.05682	0.05609	0.02155	0.05037
0.07354	0.05477	0.02226	0.05593
0.05961	0.05455	0.02619	0.05631
0.05794	0.05554	0.01965	0.05292
0.06574	0.04948	0.02429	0.04891
0.06407	0.06072	0.01917	0.05076
0.05905	0.04298	0.02346	0.04999
0.0624	0.05433	0.02298	0.04814
0.07354	0.05058	0.0256	0.05253
0.05515	0.05433	0.03358	0.05925
0.06295	0.06534	0.02762	0.05061
0.06797	0.06182	0.03084	0.05091
0.0663	0.053	0.02167	0.05161
0.0624	0.05851	0.03179	0.04312
0.05682	0.05201	0.02548	0.05624
0.05682	0.05047	0.02715	0.05115
0.06017	0.05741	0.02977	0.04906
0.05348	0.06303	0.01607	0.04983
0.0546	0.05631	0.0206	0.04729
0.05961	0.05598	0.02381	0.05153
0.05181	0.0595	0.02167	0.04266
0.05404	0.0595	0.02584	0.04613
0.06462	0.06347	0.02369	0.05246
0.0546	0.05532	0.02631	0.0496
0.06852	0.05366	0.02393	0.05122
0.0663	0.05488	0.02286	0.05053
0.06017	0.05322	0.02762	0.04644
0.06351	0.05245	0.02441	0.04713
0.05571	0.05223	0.02429	0.04767
0.05125	0.05278	0.02572	0.05199
0.05237	0.05708	0.02286	0.04598
0.0663	0.05069	0.02953	0.0476
0.06351	0.05477	0.02381	0.05199
0.06797	0.05399	0.02715	0.05045
0.06072	0.05796	0.02405	0.05107
0.05404	0.06435	0.03096	0.05292
0.05905	0.05818	0.02167	0.05091
0.06518	0.05333	0.02655	0.04737
0.0624	0.06171	0.03036	0.04605
0.04401	0.05862	0.03381	0.04922
0.0546	0.05763	0.03572	0.04467
0.04735	0.05598	0.0331	0.04058
0.0468	0.05488	0.03346	0.04829
0.04401	0.05906	0.03584	0.04659
0.05905	0.05201	0.03536	0.04644
0.0585	0.05763	0.04036	0.04544
0.05348	0.05543	0.03834	0.04652
0.05014	0.06391	0.03215	0.05153
0.05515	0.05983	0.03012	0.04528
0.05794	0.06248	0.02988	0.04335
0.05125	0.05157	0.03393	0.04845
0.04847	0.05565	0.03477	0.04829
0.05738	0.05884	0.0325	0.04582
0.06351	0.05135	0.03024	0.04922
0.05237	0.05906	0.03238	0.04567
0.06072	0.05807	0.02727	0.04783
0.05181	0.06259	0.02941	0.04837
0.05794	0.0551	0.03846	0.04675
0.06462	0.05774	0.03262	0.04829
0.05404	0.05708	0.03369	0.04019
0.06407	0.0541	0.03048	0.04729
0.05961	0.05355	0.03096	0.04798
0.05292	0.05961	0.03572	0.04767
0.05961	0.05201	0.04191	0.05084
0.06128	0.06116	0.04179	0.04359
0.05738	0.05675	0.04143	0.04752
0.0546	0.06061	0.04012	0.04551
0.04735	0.05642	0.04286	0.04667
0.05515	0.05686	0.04227	0.04922
0.04903	0.05256	0.04179	0.0496
0.06351	0.05377	0.04155	0.05199
0.06518	0.05829	0.03703	0.04883
0.04791	0.05763	0.03489	0.04605
0.05794	0.04926	0.03512	0.04359
0.05404	0.05961	0.03691	0.04922
0.06295	0.05752	0.02917	0.04443
0.06017	0.05686	0.03191	0.04598
0.05571	0.05102	0.02631	0.04428
0.05292	0.05377	0.03048	0.04413
0.05738	0.06182	0.02322	0.05176
0.05905	0.04904	0.03441	0.04497
0.04958	0.05344	0.02869	0.04821
0.04735	0.04959	0.02905	0.04783
0.05348	0.0551	0.02381	0.04713
0.06017	0.05421	0.02298	0.04513
0.04624	0.05554	0.02607	0.04891
0.05738	0.04606	0.025	0.04482
0.04903	0.05388	0.03215	0.0469
0.05571	0.05168	0.02179	0.04744
0.04958	0.05124	0.02941	0.05261
0.05682	0.05366	0.01643	0.04706
0.06017	0.05036	0.02596	0.04281
0.04457	0.04782	0.02405	0.03849
0.04568	0.04749	0.0231	0.04675
0.04345	0.05201	0.02357	0.04883
0.04791	0.05069	0.02072	0.04744
0.04178	0.05421	0.02322	0.04343
0.05571	0.05873	0.01441	0.04443
0.04624	0.053	0.02786	0.0459
0.04903	0.05818	0.02381	0.04598
0.0585	0.05278	0.02286	0.04698
0.05125	0.04595	0.02084	0.0513
0.05125	0.05245	0.02917	0.05145
0.05292	0.05719	0.03429	0.05022
0.0507	0.05333	0.0275	0.05122
0.05348	0.05234	0.02405	0.05192
0.04345	0.04904	0.02286	0.04737
0.04958	0.04904	0.02917	0.04706
0.05571	0.05355	0.02238	0.04721
0.05125	0.05466	0.02131	0.04598
0.0507	0.04981	0.02322	0.04582
0.04624	0.04937	0.01917	0.04343
0.04568	0.05763	0.02203	0.04891
0.05125	0.05168	0.02393	0.04675
0.0468	0.05058	0.01893	0.05832
0.04401	0.04871	0.02476	0.05253
0.05014	0.05289	0.02095	0.04428
0.05738	0.05488	0.02298	0.04582
0.05014	0.05146	0.02107	0.05076
0.0546	0.05091	0.02441	0.05084
0.0546	0.0584	0.02607	0.05207
0.05292	0.04882	0.01798	0.05115
0.05181	0.05113	0.02488	0.04968
0.05627	0.05576	0.01965	0.04837
0.04401	0.05069	0.02441	0.05037
0.04345	0.05223	0.0281	0.05469
0.04178	0.05829	0.02917	0.05331
0.04513	0.05598	0.02	0.05809
0.03343	0.05146	0.02226	0.05338
0.05292	0.05697	0.02	0.05593
0.039	0.0519	0.03108	0.05014
0.05014	0.04804	0.02357	0.05377
0.04624	0.05763	0.01738	0.0567
0.05181	0.0616	0.02643	0.06156
0.04847	0.05388	0.02738	0.05917
0.05237	0.053	0.02179	0.05184
0.04903	0.05708	0.02036	0.05871
0.04791	0.05741	0.03012	0.05917
0.05515	0.0551	0.02977	0.05153
0.05738	0.05994	0.02953	0.06225
0.05014	0.05675	0.02536	0.06457
0.04791	0.05609	0.03489	0.06241
0.03844	0.05708	0.0331	0.06287
0.0507	0.06567	0.025	0.06758
0.05682	0.05697	0.03512	0.05917
0.05682	0.05972	0.02512	0.06889
0.05905	0.06314	0.0331	0.06495
0.04568	0.06248	0.02798	0.06565
0.0468	0.0627	0.03596	0.06789
0.04457	0.05829	0.0325	0.07398
0.0624	0.06523	0.02715	0.06843
0.04624	0.06446	0.03131	0.07275
0.0507	0.06138	0.03572	0.07629
0.04624	0.06512	0.03238	0.07869
0.05348	0.06369	0.03203	0.07359
0.06072	0.0659	0.03715	0.07336
0.04624	0.06204	0.03798	0.07861
0.04401	0.06193	0.03465	0.08115
0.06128	0.06656	0.03715	0.08625
0.05404	0.07129	0.0387	0.08401
0.06072	0.06832	0.03893	0.0874
0.0507	0.06523	0.04048	0.08385
0.0585	0.0746	0.04227	0.08686
0.04234	0.06887	0.04012	0.09157
0.05014	0.06887	0.05108	0.08879
0.05794	0.0714	0.05048	0.08779
0.05181	0.07835	0.04239	0.08794
0.05738	0.07945	0.04417	0.09018
0.05181	0.08132	0.0481	0.09573
0.06184	0.07945	0.0487	0.10322
0.0507	0.07846	0.05203	0.11294
0.06574	0.08099	0.04905	0.10746
0.05682	0.08937	0.05453	0.1205
0.06908	0.09256	0.05477	0.12057
0.05738	0.0832	0.06215	0.12219
0.06462	0.09532	0.0556	0.12536
0.0663	0.09157	0.05929	0.11641
0.06518	0.08815	0.06679	0.13878
0.06797	0.09267	0.06906	0.13986
0.08189	0.09488	0.06346	0.13986
0.06072	0.09477	0.06894	0.14881
0.07632	0.10072	0.07715	0.15151
0.06295	0.10402	0.06548	0.1674
0.07632	0.10986	0.07679	0.17226
0.07131	0.11537	0.08572	0.17573
0.08691	0.11791	0.0893	0.18345
0.07799	0.12165	0.09096	0.19386
0.08078	0.12198	0.09454	0.21075
0.06908	0.1265	0.09263	0.22179
0.07688	0.14105	0.09608	0.22865
0.08301	0.1373	0.11323	0.23575
0.08914	0.13433	0.10835	0.24686
0.10028	0.13752	0.11144	0.26483
0.10474	0.1611	0.11656	0.2747
0.09359	0.15361	0.12109	0.29985
0.10696	0.1632	0.12775	0.32508
0.10139	0.17146	0.13656	0.33032
0.11309	0.17344	0.14787	0.34992
0.11198	0.16694	0.15919	0.37854
0.12591	0.18182	0.15633	0.41179
0.12535	0.18457	0.16669	0.4357
0.12591	0.18887	0.17478	0.45692
0.12702	0.19901	0.16776	0.47072
0.13482	0.19317	0.17752	0.49572
0.13426	0.18876	0.18407	0.50112
0.11978	0.20209	0.19086	0.51562
0.1415	0.19328	0.19907	0.5201
0.1415	0.20871	0.19645	0.52735
0.13538	0.20507	0.21467	0.50174
0.15432	0.20264	0.2005	0.49356
0.14819	0.20298	0.20931	0.48284
0.16267	0.19791	0.22896	0.45854
0.1454	0.1935	0.22384	0.4509
0.16657	0.20639	0.22157	0.42081
0.16713	0.20353	0.22193	0.4148
0.14095	0.2151	0.22824	0.39636
0.1415	0.20992	0.22729	0.3851
0.16936	0.21355	0.22777	0.36974
0.17382	0.21488	0.24205	0.36774
0.15599	0.21069	0.23467	0.34097
0.14373	0.21477	0.26396	0.34375
0.15543	0.21532	0.27301	0.33534
0.14373	0.22061	0.27956	0.32346
0.15655	0.21587	0.28051	0.30494
0.14429	0.22259	0.30015	0.29522
0.15543	0.22722	0.32349	0.28836
0.13482	0.23041	0.34445	0.28828
0.15655	0.23515	0.38386	0.26599
0.14875	0.24804	0.4191	0.27208
0.15766	0.24165	0.47196	0.25434
0.14095	0.23989	0.5234	0.26444
0.15599	0.24275	0.58507	0.25172
0.1337	0.2519	0.6196	0.24339
0.14708	0.2476	0.67437	0.23552
0.14652	0.25763	0.69949	0.21554
0.13983	0.25333	0.71008	0.20906
0.13482	0.25421	0.66544	0.21438
0.14373	0.26303	0.64722	0.20821
0.13593	0.25939	0.58233	0.20728
0.14206	0.26986	0.53971	0.19571
0.11365	0.27207	0.49018	0.19047
0.12479	0.28441	0.43541	0.18483
0.14039	0.28088	0.41564	0.18028
0.11588	0.30281	0.36612	0.17673
0.12646	0.29785	0.32706	0.16462
0.12758	0.31846	0.30539	0.16647
0.13148	0.32496	0.27729	0.15922
0.12368	0.3308	0.25872	0.16439
0.12201	0.33576	0.24539	0.15552
0.13705	0.32154	0.22455	0.15876
0.11811	0.31945	0.21241	0.1468
0.11922	0.29113	0.19871	0.14572
0.11755	0.27262	0.20133	0.14997
0.12479	0.27548	0.19621	0.14364
0.11086	0.24121	0.17943	0.1431
0.10641	0.23317	0.16526	0.14032
0.13092	0.23493	0.16085	0.12821
0.10139	0.22457	0.1599	0.12335
0.10084	0.21333	0.14323	0.13384
0.10306	0.2011	0.13811	0.12829
0.10028	0.20309	0.14192	0.13022
0.10474	0.19096	0.13692	0.12003
0.09248	0.17983	0.12692	0.12389
0.10641	0.17609	0.1318	0.12335
0.10418	0.16606	0.12525	0.11957
0.10251	0.17576	0.12013	0.11255
0.10864	0.15868	0.12442	0.11394
0.08022	0.15504	0.10882	0.10183
0.09136	0.1622	0.11406	0.10515
0.09805	0.15262	0.11454	0.11055
0.10696	0.14556	0.11299	0.11178
0.09582	0.14391	0.10668	0.10823
0.10306	0.13686	0.1137	0.10576
0.09582	0.12738	0.10263	0.10746
0.10139	0.13444	0.10251	0.10368
0.09304	0.12992	0.10013	0.10746
0.08412	0.11901	0.10299	0.10916
0.10251	0.1178	0.09715	0.11008
0.09471	0.11879	0.09013	0.09759
0.07855	0.11163	0.09275	0.09859
0.09526	0.11273	0.09323	0.10083
0.10306	0.10744	0.08787	0.09512
0.08691	0.10667	0.08811	0.09766
0.08301	0.10424	0.08668	0.09072
0.08357	0.10545	0.08834	0.09211
0.08802	0.09587	0.0893	0.08848
0.08858	0.10545	0.08918	0.09489
0.07744	0.10094	0.08989	0.09057
0.07744	0.09124	0.08525	0.08848
0.06741	0.09521	0.07429	0.0901
0.09025	0.10204	0.08168	0.09195
0.08245	0.08793	0.07001	0.09064
0.07354	0.09091	0.08275	0.08756
0.08635	0.0962	0.07608	0.09172
0.08468	0.09344	0.07644	0.09404
0.06852	0.09036	0.08215	0.08686
0.08134	0.09135	0.07465	0.08709
0.06574	0.09047	0.07608	0.08771
0.08858	0.08837	0.08013	0.08648
0.08022	0.08518	0.06751	0.08841
0.06741	0.07813	0.06894	0.08995
0.07855	0.08826	0.06858	0.08146
0.08635	0.08143	0.06727	0.08601
0.07967	0.08904	0.07477	0.08185
0.07131	0.0843	0.06322	0.08601
0.07075	0.08198	0.06953	0.08432
0.09192	0.08375	0.06132	0.07946
0.07298	0.08408	0.06465	0.08339
0.06797	0.08187	0.06036	0.08254
0.07409	0.07416	0.06691	0.08
0.0624	0.07416	0.05715	0.07845
0.06407	0.07835	0.06179	0.08239
0.07075	0.0768	0.06489	0.07722
0.08189	0.07669	0.05846	0.07575
0.07409	0.07835	0.05632	0.07815
0.0546	0.07526	0.06263	0.07853
0.05905	0.07603	0.05846	0.07977
0.07911	0.07901	0.05858	0.07869
0.07967	0.07592	0.05477	0.08316
0.06797	0.07581	0.06572	0.08108
0.06908	0.07702	0.06096	0.07722
0.08245	0.06975	0.05739	0.07961
0.0663	0.06623	0.05644	0.08601
0.06741	0.07218	0.05441	0.07521
0.07131	0.06843	0.06263	0.07668
0.05627	0.06953	0.06394	0.07506
0.07242	0.07537	0.05179	0.07853
0.07577	0.06821	0.04703	0.08841
0.07855	0.07229	0.05632	0.08933
0.06518	0.06997	0.04798	0.07143
0.05961	0.08055	0.06096	0.08146
0.06072	0.06953	0.05798	0.07876
0.07409	0.07229	0.0606	0.08285
0.06685	0.07129	0.05465	0.07359
0.07911	0.06843	0.05882	0.07838
0.06685	0.06821	0.05477	0.07714
0.07075	0.06567	0.05513	0.08031
0.0663	0.06711	0.03917	0.0783
0.05627	0.0627	0.04882	0.0773
0.0624	0.06391	0.04834	0.07915
0.06908	0.07096	0.04834	0.07845
0.06072	0.06579	0.05453	0.08301
0.0663	0.06336	0.04751	0.07984
0.07242	0.06435	0.05024	0.08293
0.06072	0.06204	0.05263	0.08393
0.06407	0.0616	0.05024	0.07884
0.06741	0.06722	0.04691	0.08054
0.0663	0.06876	0.04965	0.0827
0.05961	0.05972	0.05132	0.07606
0.06574	0.06237	0.04989	0.08833
0.0663	0.06259	0.05179	0.08478
0.0546	0.06072	0.04572	0.08324
0.05125	0.06501	0.05655	0.08817
0.05961	0.06777	0.05429	0.09087
0.06518	0.06292	0.05524	0.07892
0.05515	0.06303	0.04858	0.08038
0.06462	0.05521	0.04786	0.09003
0.0507	0.05741	0.05179	0.08756
0.05738	0.06579	0.04596	0.08748
0.06184	0.06391	0.05024	0.08925
0.0546	0.07019	0.05013	0.09211
0.06518	0.07063	0.05108	0.0935
0.06908	0.06094	0.04965	0.10221
0.05181	0.06556	0.05155	0.10214
0.05571	0.06744	0.04584	0.10422
0.06462	0.06446	0.05179	0.10306
0.06351	0.06105	0.05132	0.10839
0.06797	0.06512	0.04786	0.1053
0.05794	0.06292	0.05143	0.11625
0.0663	0.05708	0.0481	0.12567
0.05404	0.05455	0.05382	0.11957
0.06518	0.05565	0.05132	0.12258
0.0663	0.06623	0.04953	0.12837
0.06072	0.06612	0.05239	0.13014
0.05181	0.06281	0.05251	0.13161
0.05905	0.06116	0.05203	0.14997
0.06741	0.06601	0.05632	0.15544
0.05794	0.06909	0.05679	0.15375
0.06128	0.06204	0.05334	0.1691
0.05794	0.06358	0.05191	0.17211
0.06741	0.06127	0.05334	0.18067
0.05627	0.0595	0.05286	0.18244
0.0507	0.06711	0.0556	0.18314
0.05515	0.05785	0.05941	0.19047
0.06741	0.06237	0.06501	0.18275
0.05571	0.06259	0.05822	0.17866
0.0624	0.0605	0.0587	0.17226
0.06852	0.06039	0.0612	0.16362
0.05014	0.06832	0.06179	0.16856
0.05738	0.0692	0.06584	0.16023
0.05738	0.06601	0.07072	0.1458
0.05627	0.06931	0.06715	0.14703
0.06128	0.0692	0.06346	0.14001
0.0663	0.06259	0.07668	0.14055
0.04847	0.06887	0.06525	0.13755
0.06685	0.07085	0.0687	0.13446
0.05961	0.0627	0.06286	0.1252
0.07019	0.06601	0.07465	0.12736
0.05961	0.07074	0.07239	0.12266
0.05738	0.07361	0.07691	0.12042
0.04735	0.07273	0.0806	0.12011
0.05627	0.07174	0.08144	0.12003
0.05905	0.07207	0.09442	0.11926
0.05125	0.07273	0.09346	0.11031
0.05905	0.07383	0.10704	0.10561
0.05348	0.08	0.11037	0.10268
0.05181	0.07339	0.11489	0.1043
0.05515	0.08066	0.1318	0.10707
0.05961	0.07945	0.13049	0.09465
0.0546	0.07978	0.14347	0.09411
0.05404	0.07956	0.15538	0.10129
0.0468	0.07691	0.18157	0.09489
0.06072	0.08264	0.19026	0.10098
0.06128	0.08738	0.19336	0.09172
0.05515	0.08705	0.21181	0.09226
0.06852	0.08639	0.22157	0.0874
0.05292	0.093	0.23479	0.0874
0.05738	0.08981	0.22884	0.0854
0.05682	0.10017	0.21479	0.08432
0.06017	0.10017	0.1986	0.08964
0.0507	0.09895	0.20467	0.08493
0.04401	0.09576	0.18347	0.08239
0.05348	0.10171	0.17716	0.07707
0.06184	0.11096	0.15919	0.08092
0.06017	0.0995	0.15026	0.07861
0.05738	0.11096	0.13466	0.08578
0.05571	0.10909	0.12799	0.081
0.07242	0.11372	0.12728	0.08239
0.06128	0.12331	0.1118	0.07429
0.06184	0.13003	0.11108	0.07714
0.05404	0.13256	0.10156	0.0783
0.06797	0.13686	0.10561	0.07938
0.07354	0.13543	0.0862	0.08031
0.06184	0.13388	0.09596	0.07683
0.06351	0.12705	0.08965	0.07359
0.06295	0.12992	0.08775	0.07737
0.06351	0.12463	0.08263	0.07606
0.05794	0.12022	0.08406	0.07776
0.06518	0.11295	0.08453	0.07923
0.06128	0.11482	0.07263	0.08193
0.06184	0.11691	0.07953	0.07722
0.05515	0.10116	0.07227	0.081
0.05905	0.10083	0.07215	0.07321
0.06685	0.09807	0.06572	0.07953
0.06852	0.10788	0.06358	0.07552
0.06017	0.1016	0.06679	0.07761
0.05682	0.09477	0.06929	0.07336
0.06184	0.09664	0.07072	0.07421
0.05571	0.10171	0.06977	0.07761
0.07632	0.09102	0.06822	0.07668
0.07075	0.09344	0.06703	0.07506
0.06908	0.09521	0.06584	0.08092
0.06964	0.08937	0.06798	0.07737
0.06017	0.08463	0.06739	0.07645
0.06964	0.08474	0.06155	0.0766
0.07354	0.0843	0.06036	0.07197
0.0546	0.08639	0.06787	0.08223
0.05738	0.08606	0.0731	0.07869
0.07465	0.08088	0.06429	0.07745
0.06574	0.08176	0.06798	0.07383
0.06685	0.08419	0.06965	0.07938
0.05682	0.08231	0.05894	0.07591
0.07744	0.08033	0.06298	0.07699
0.06518	0.08782	0.06632	0.07845
0.0624	0.08242	0.05524	0.07984
0.06908	0.08485	0.06906	0.07977
0.06741	0.07802	0.06572	0.07637
0.06351	0.07747	0.06298	0.07352
0.07354	0.08419	0.06167	0.07298
0.07187	0.0703	0.05584	0.07197
0.05961	0.0714	0.07596	0.07591
0.05682	0.07603	0.07025	0.07267
0.06908	0.07482	0.07037	0.08007
0.06518	0.07152	0.06013	0.07213
0.06128	0.06567	0.06346	0.07599
0.06574	0.0724	0.06239	0.07035
0.05292	0.07813	0.05846	0.06881
0.06908	0.07647	0.06525	0.0719
0.07409	0.07262	0.06155	0.07421
0.07298	0.06843	0.06096	0.07259
0.07354	0.07152	0.05858	0.06843
0.06741	0.06567	0.06096	0.07244
0.06184	0.0724	0.06322	0.07012
0.06908	0.06843	0.06275	0.07159
0.07075	0.06314	0.05501	0.06573
0.0624	0.06457	0.06036	0.06881
0.07075	0.07074	0.05727	0.07128
0.05571	0.06523	0.06275	0.07035
0.07688	0.06843	0.06322	0.07205
0.07131	0.07096	0.05739	0.07236
0.06685	0.06424	0.05322	0.07082
0.0624	0.06083	0.05203	0.0675
0.06574	0.0605	0.05322	0.06742
0.07465	0.06579	0.05084	0.06171
0.07019	0.06116	0.04251	0.06627
0.07354	0.06534	0.0531	0.06673
0.06184	0.067	0.04822	0.06611
0.05181	0.06303	0.04322	0.06087
0.06908	0.06248	0.05203	0.06133
0.07298	0.06402	0.04762	0.06241
0.05682	0.06072	0.05013	0.06449
0.05682	0.05752	0.05215	0.06048
0.06407	0.05675	0.04739	0.05932
0.07577	0.0595	0.04893	0.05523
0.05905	0.04871	0.04298	0.06063
0.06184	0.05906	0.04143	0.05747
0.06462	0.05862	0.04298	0.06071
0.07465	0.05223	0.0431	0.05909
0.06351	0.05388	0.04346	0.06133
0.05237	0.05168	0.03453	0.05107
0.05961	0.0508	0.04858	0.05585
0.0585	0.05752	0.04334	0.06009
0.06407	0.05576	0.03977	0.05871
0.05181	0.0519	0.0412	0.05493
0.0624	0.05653	0.04298	0.05662
0.06295	0.06204	0.03477	0.05122
0.04513	0.04904	0.04679	0.05462
0.05961	0.05587	0.03131	0.05107
0.04735	0.04617	0.04155	0.05145
0.05014	0.0508	0.03191	0.04914
0.05794	0.04981	0.03381	0.06349
0.05682	0.05234	0.03679	0.05346
0.04791	0.05532	0.04072	0.05847
0.05292	0.05102	0.04679	0.05331
0.04345	0.04871	0.03846	0.05469
0.04903	0.05146	0.03774	0.05608
0.05237	0.04749	0.03417	0.05778
0.05181	0.05289	0.03358	0.05847
0.04624	0.04661	0.03512	0.06603
0.04067	0.04871	0.03262	0.05871
0.04903	0.04893	0.03798	0.06372
0.05014	0.04529	0.0325	0.06218
0.05515	0.04408	0.03667	0.05778
0.04234	0.04893	0.02738	0.05408
0.04903	0.04198	0.02988	0.05361
0.03733	0.04165	0.02798	0.05608
0.04568	0.04782	0.02798	0.05169
0.04178	0.04584	0.02738	0.05547
0.04234	0.05245	0.03036	0.04297
0.04847	0.04617	0.0275	0.0469
0.04401	0.04893	0.02667	0.04166
0.0468	0.03548	0.02893	0.04467
0.04234	0.03548	0.03012	0.04197
0.04178	0.04033	0.02262	0.04551
0.04345	0.03857	0.02988	0.04382
0.02786	0.03691	0.03441	0.04081
0.04735	0.03449	0.0375	0.04235
0.04513	0.04242	0.0275	0.04119
0.03677	0.04066	0.02453	0.03988
0.04513	0.03559	0.02846	0.04227
0.04067	0.03372	0.03608	0.04058
0.04903	0.04176	0.03631	0.04405
0.04401	0.03317	0.02727	0.04629
0.04067	0.03581	0.02441	0.04413
0.04791	0.03482	0.03024	0.03826
0.04011	0.04121	0.02774	0.0388
0.04791	0.0411	0.02857	0.03657
0.0429	0.03372	0.01691	0.04065
0.04178	0.0346	0.02715	0.03865
0.03398	0.04132	0.02738	0.03741
0.04067	0.03603	0.0275	0.03981
0.04178	0.03339	0.02941	0.04019
0.03677	0.0357	0.02738	0.03865
0.03064	0.03879	0.02953	0.03641
0.03844	0.03107	0.02572	0.0378
0.03231	0.03537	0.0275	0.03718
0.03621	0.03328	0.01834	0.03556
0.03955	0.03438	0.02857	0.03572
0.03343	0.0335	0.02274	0.03425
0.04123	0.0357	0.01774	0.03502
0.04568	0.03052	0.02072	0.0405
0.039	0.03438	0.02738	0.03163
0.039	0.03306	0.02167	0.03263
0.0312	0.03449	0.02774	0.03741
0.0312	0.03846	0.02679	0.03572
0.0312	0.02986	0.02536	0.0334
0.03565	0.02799	0.02405	0.03749
0.03008	0.03019	0.02095	0.03471
0.0429	0.03372	0.02167	0.03109
0.03175	0.03405	0.01881	0.03132
0.03008	0.0324	0.01369	0.0334
0.03175	0.03383	0.02453	0.03433
0.03677	0.02986	0.02679	0.03055
0.0351	0.03383	0.0256	0.03641
0.03844	0.02292	0.01786	0.03479
0.03175	0.03063	0.02107	0.03441
0.03175	0.0346	0.01988	0.03541
0.03565	0.02898	0.02619	0.02939
0.03733	0.02997	0.02107	0.03525
0.03454	0.03295	0.01274	0.03649
0.03231	0.03251	0.02012	0.03495
0.03287	0.0238	0.01822	0.02762
0.04011	0.03361	0.02834	0.03078
0.02674	0.02314	0.01845	0.03641
0.02841	0.027	0.02095	0.03024
0.03398	0.02876	0.01822	0.03147
0.04011	0.02325	0.02667	0.03063
0.02953	0.02942	0.01738	0.03009
0.02228	0.02755	0.02131	0.03356
0.02786	0.02931	0.03322	0.03063
0.02563	0.02799	0.02357	0.03541
0.03343	0.02512	0.0181	0.0297
0.03008	0.02854	0.02476	0.03325
0.02674	0.02799	0.02238	0.03063
0.02173	0.03107	0.02441	0.03032
0.02897	0.02678	0.02512	0.02901
0.03175	0.02799	0.01857	0.03086
0.03231	0.02634	0.02465	0.02947
0.02284	0.02986	0.02655	0.02739
0.03064	0.02788	0.02405	0.02793
0.03621	0.02402	0.02226	0.03294
0.0351	0.02634	0.02643	0.02592
0.03844	0.02997	0.0231	0.02993
0.03343	0.02744	0.02643	0.03564
0.02953	0.02446	0.02584	0.02816
0.03343	0.02909	0.02417	0.02816
0.0351	0.03129	0.01965	0.02631
0.0273	0.02281	0.01941	0.02368
0.0273	0.03019	0.02179	0.02654
0.03064	0.03152	0.02048	0.02839
0.02953	0.03052	0.02238	0.02607
0.03454	0.03019	0.03334	0.02376
0.02396	0.02832	0.02607	0.02492
0.01838	0.02138	0.0175	0.02592
0.03287	0.0281	0.02274	0.0324
0.03175	0.0227	0.025	0.02299
0.0351	0.02722	0.02322	0.028
0.02674	0.0314	0.0256	0.03109
0.03175	0.03218	0.02524	0.02584
0.03175	0.02446	0.02572	0.02584
0.02507	0.03107	0.02215	0.02654
0.02953	0.02248	0.02107	0.02546
0.03064	0.03096	0.02048	0.02754
0.02507	0.02689	0.02786	0.02692
0.02953	0.02623	0.03072	0.02253
0.03454	0.02424	0.01774	0.02006
0.0312	0.03008	0.02655	0.0287
0.02841	0.02072	0.02072	0.02762
0.03064	0.02601	0.02274	0.02299
0.02618	0.02876	0.03191	0.02399
0.02563	0.02689	0.02703	0.027
0.02507	0.03251	0.02679	0.02168
0.03955	0.03207	0.02988	0.02538
0.02953	0.02711	0.02607	0.02515
0.0273	0.02215	0.03393	0.02877
0.02897	0.02766	0.02715	0.02577
0.02953	0.02788	0.02476	0.02376
0.03565	0.0281	0.02822	0.02561
0.03287	0.02028	0.02596	0.02067
0.02897	0.02579	0.02774	0.02546
0.02786	0.02325	0.02655	0.02816
0.03733	0.02997	0.03608	0.0216
0.02284	0.02468	0.03334	0.02831
0.02396	0.02799	0.02488	0.02476
0.02451	0.02766	0.02084	0.02399
0.02061	0.02821	0.02298	0.02384
0.03454	0.02358	0.01857	0.02191
0.03621	0.02336	0.02715	0.02237
0.02396	0.02887	0.03441	0.026
0.0195	0.02248	0.02822	0.02183
0.02451	0.02887	0.02738	0.02237
0.02618	0.02711	0.02369	0.02191
0.02897	0.02556	0.03036	0.02083
0.02563	0.02325	0.02405	0.026
0.03175	0.02645	0.02453	0.0206
0.02786	0.02788	0.02905	0.02839
0.02786	0.03052	0.02369	0.026
0.02507	0.02942	0.03167	0.02114
0.0273	0.027	0.03072	0.02746
0.01504	0.0205	0.02667	0.02137
0.02674	0.02601	0.02357	0.02191
0.03398	0.02975	0.02977	0.01828
0.02786	0.02413	0.02429	0.02106
0.03231	0.02567	0.02988	0.02507
0.03175	0.02854	0.02631	0.02746
0.03398	0.02656	0.02631	0.02523
0.02786	0.02457	0.02738	0.02183
0.03008	0.02722	0.02988	0.02654
0.03343	0.02193	0.01881	0.02145
0.02228	0.02303	0.02167	0.01959
0.02786	0.02766	0.02834	0.02307
0.0234	0.03052	0.03108	0.02067
0.02061	0.02094	0.02572	0.02337
0.03008	0.02545	0.03143	0.02438
0.03733	0.02534	0.02512	0.02546
0.03231	0.02876	0.01834	0.01435
0.02006	0.02127	0.02512	0.02646
0.02173	0.02667	0.02488	0.01743
0.0312	0.02369	0.02631	0.01821
0.02507	0.02446	0.02631	0.02183
0.02396	0.02281	0.02691	0.02121
0.01838	0.02006	0.02834	0.0152
0.02451	0.01983	0.02334	0.01952
0.02507	0.02369	0.02322	0.02168
0.02173	0.02292	0.02881	0.01983
0.02563	0.02843	0.02905	0.01944
0.01838	0.02369	0.02548	0.01774
0.02507	0.02788	0.02643	0.02052
0.02674	0.02292	0.0256	0.01643
0.0195	0.02281	0.02786	0.02422
0.02284	0.02314	0.02869	0.01697
0.02674	0.02512	0.02536	0.01635
0.02618	0.02733	0.02512	0.0226
0.02061	0.02171	0.02393	0.01983
0.0351	0.02193	0.02977	0.02037
0.02173	0.01686	0.02607	0.01929
0.02786	0.02391	0.01929	0.01975
0.02173	0.02248	0.02846	0.01844
0.0234	0.02204	0.01988	0.027
0.01838	0.02777	0.02929	0.02037
0.02507	0.02479	0.02465	0.0216
0.02173	0.02182	0.02524	0.02337
0.0312	0.0205	0.03393	0.02044
0.03008	0.02579	0.02679	0.02206
0.0195	0.01543	0.02238	0.01921
0.03398	0.02039	0.02857	0.02638
0.02674	0.0227	0.0206	0.01998
0.03231	0.0151	0.02988	0.01219
0.02006	0.01785	0.03024	0.0189
0.03231	0.02083	0.02929	0.01589
0.02228	0.02281	0.02334	0.02037
0.02006	0.02072	0.02857	0.01944
0.0273	0.02017	0.02357	0.01882
0.02284	0.0238	0.02846	0.01797
0.0156	0.01873	0.02131	0.0135
0.0234	0.02534	0.02596	0.02129
0.0234	0.02303	0.0306	0.01674
0.0234	0.01719	0.02429	0.01767
0.03008	0.01928	0.03167	0.01836
0.02563	0.01752	0.02893	0.01782
0.02507	0.01851	0.02215	0.01396
0.03064	0.02017	0.02405	0.01713
0.02953	0.02193	0.01584	0.01404
0.02507	0.0195	0.02012	0.02191
0.01727	0.01697	0.0181	0.01535
0.03398	0.02006	0.01893	0.01813
0.02117	0.0162	0.02905	0.0172
0.0273	0.02336	0.03203	0.0179
0.02563	0.01906	0.0281	0.01836
0.02507	0.01521	0.02548	0.01605
0.02618	0.01322	0.0275	0.01196
0.02117	0.01719	0.02929	0.01558
0.02953	0.01653	0.02322	0.01697
0.02897	0.01928	0.02774	0.01851
0.02841	0.01939	0.01893	0.0179
0.0234	0.01433	0.02274	0.01643
0.0312	0.02006	0.0206	0.0172
0.03064	0.01576	0.02441	0.01319
0.02117	0.01421	0.0231	0.01504
0.01783	0.01994	0.01845	0.01419
0.02507	0.01598	0.02465	0.01018
0.02618	0.02325	0.02143	0.01373
0.02061	0.0151	0.02631	0.01481
0.03175	0.01377	0.0256	0.01574
0.02117	0.01752	0.02596	0.01234
0.02618	0.01884	0.02238	0.01535
0.02451	0.01344	0.02381	0.01142
0.01727	0.02127	0.02226	0.01257
0.0195	0.01642	0.02167	0.01597
0.02618	0.01377	0.01976	0.01327
0.03008	0.01234	0.01953	0.01003
0.02786	0.01499	0.01976	0.01211
0.03398	0.01069	0.0231	0.01311
0.02284	0.01554	0.01869	0.01311
0.02228	0.01289	0.01619	0.01234
0.02284	0.01785	0.02024	0.01358
0.02674	0.01741	0.01691	0.01851
0.02507	0.01631	0.01988	0.01581
0.0195	0.01763	0.02084	0.01242
0.02117	0.01003	0.02298	0.01211
0.02563	0.00926	0.02869	0.01281
0.02396	0.01796	0.01536	0.01142
0.03175	0.01554	0.015	0.01597
0.02284	0.01598	0.02274	0.01358
0.02396	0.01322	0.01643	0.01551
0.02507	0.01289	0.02143	0.01358
0.01894	0.01366	0.02048	0.00756
0.02173	0.01642	0.02048	0.01473
0.02396	0.01466	0.0156	0.0125
0.02451	0.01609	0.02548	0.01605
0.01783	0.01278	0.02203	0.01119
0.03788	0.01664	0.02417	0.01227
0.02228	0.01212	0.01726	0.00555
0.02618	0.01565	0.0206	0.00972
0.02618	0.01818	0.02405	0.0091
0.02507	0.01212	0.02036	0.01412
0.02396	0.01333	0.02917	0.00694
0.0273	0.0119	0.02476	0.00941
0.02507	0.00959	0.01548	0.01443
0.02173	0.00981	0.02286	0.01242
0.01838	0.01355	0.02417	0.01026
0.01783	0.00937	0.02596	0.01574
0.02284	0.01102	0.025	0.01273
0.01727	0.01598	0.02143	0.00957
0.01783	0.01256	0.02274	0.01281
0.02006	0.01025	0.01822	0.00879
0.01783	0.00992	0.01965	0.01065
0.01671	0.00981	0.02179	0.00856
0.02841	0.00771	0.02	0.00787
0.01894	0.00937	0.02965	0.01219
0.01616	0.00992	0.01774	0.01188
0.01838	0.00992	0.02143	0.00663
0.02618	0.01521	0.01798	0.01504
0.02117	0.01455	0.01941	0.00933
0.02841	0.01576	0.01953	0.01959
0.01727	0.0173	0.01226	0.01327
0.01616	0.00959	0.01845	0.00903
0.0234	0.00893	0.0206	0.00941
0.02674	0.00837	0.01286	0.01435
0.02284	0.01433	0.02191	0.00609
0.0273	0.00804	0.01536	0.00725
0.01783	0.01201	0.00941	0.01311
0.02674	0.0108	0.01607	0.01227
0.02061	0.01444	0.02084	0.01335
0.0195	0.00716	0.01762	0.00856
0.01894	0.01036	0.01691	0.00555
0.02396	0.00948	0.01572	0.01342
0.01838	0.00959	0.01333	0.01149
0.0156	0.00904	0.01381	0.01119
0.02953	0.00386	0.01774	0.00787
0.02841	0.01135	0.01036	0.01072
0.02117	0.00904	0.015	0.00949
0.02618	0.00926	0.01405	0.00725
0.0195	0.01311	0.01393	0.00849
0.02618	0.01124	0.01369	0.01427
0.01783	0.00782	0.01584	0.00748
0.02284	0.00364	0.01536	0.01088
0.02284	0.01168	0.01417	0.01003
0.02451	0.00716	0.00798	0.01134
0.0234	0.013	0.00988	0.01203
0.02563	0.00948	0.00976	0.00972
0.0195	0.01135	0.01619	0.00995
0.01727	0.00661	0.01036	0.01126
0.03064	0.01047	0.01536	0.01203
0.02563	0.00551	0.01131	0.0118
0.02451	0.01058	0.00488	0.00764
0.02841	0.00771	0.01036	0.01011
0.02117	0.0065	0.00774	0.01281
0.02618	0.0086	0.01572	0.00987
0.02396	0.00485	0.00929	0.01281
0.01003	0.01091	0.00905	0.00741
0.02841	0.00904	0.005	0.0071
0.01838	0.00209	0.00881	0.01049
0.0234	0.01069	0.00941	0.01119
0.02396	0.00782	0.01072	0.01157
0.02507	0.00375	0.01262	0.00856
0.02507	0.01245	0.01333	0.01003
0.0234	0.0054	0.01512	0.01149
0.02618	0.00882	0.01191	0.01003
0.0234	0.01344	0.01357	0.00841
0.01616	0.00871	0.01417	0.00702
0.01448	0.00264	0.01226	0.00579
0.02117	0.01157	0.01203	0.01065
0.01727	0.00915	0.01798	0.00694
0.01616	0.0086	0.01191	0.00887
0.02451	0.01069	0.01012	0.00841
0.02061	0.00848	0.015	0.00964
0.01838	0.00661	0.01548	0.01049
0.01838	0.01036	0.01405	0.00555
0.01504	0.00452	0.01345	0.00818
0.0156	0.00738	0.015	0.0098
0.01838	0.00573	0.01036	0.00895
0.01616	0.01014	0.00833	0.00864
0.02228	0.0076	0.01917	0.00579
0.02786	0.00639	0.01048	0.00417
0.01504	0.00441	0.00631	0.00887
0.02396	0.00815	0.00798	0.01011
0.0156	0.00617	0.01095	0.00656
0.02396	0.00738	0.00881	0.00656
0.02228	0.0043	0.00452	0.00563
0.01616	0.00639	0.00857	0.01034
0.02396	0.00871	0.01095	0.00856
0.01727	0.00639	0.00941	0
0.02061	0.0086	0.00643	0.00941
0.02173	0.0065	0.0125	0.00872
0.01281	0.00683	0.00857	0.00918
0.02396	0.00937	0.0106	0.01119
0.02563	0.00121	0.00702	0.00895
0.02451	0.01179	0.01072	0.00648
0.01337	0.00904	0.01083	0.0098
0.0117	0.00815	0.00738	0.00509
0.02173	0.00992	0.01262	0.00725
0.01448	0.00672	0.00679	0.00656
0.02228	0	0.00917	0.01041
0.02173	0.00628	0.00536	0.01203
0.02897	0.00771	0.00786	0.00987
0.01616	0.01223	0.00381	0.00594
0.01894	0.00617	0.00214	0.01134
0.01894	0.01223	0.00631	0.00849
0.0156	0.01245	0.0056	0.01389
0.02284	0.01201	0.01631	0.00617
0.02061	0.00529	0.00774	0.00609
0.01838	0.01025	0.01119	0.00957
0.0195	0.00904	0.00679	0.00602
0.01783	0.00529	0.00691	0.00833
0.02228	0.00716	0.01083	0.00771
0.02117	0.00848	0.00857	0.00409
0.01504	0.00915	0.01048	0.00903
0.0195	0.00253	0.00583	0.00918
0.0234	0.01003	0.00333	0.00501
0.0195	0.01091	0.00357	0.00748
0.0234	0.00331	0.00238	0.01242
0.0156	0.00253	0.00131	0.00802
0.02006	0.00661	0.00417	0.00987
0.0117	0.00893	0.00429	0.00879
0.01448	0.00518	0.01357	0.01304
0.01393	0.00738	0.00619	0.0118
0.01504	0.00275	0.00714	0.01134
0.01337	0.00871	0.01095	0.00625
0.01783	0.00573	0.00762	0.00933
0.02117	0.01047	0.00738	0.0098
0.01894	0.00595	0.00286	0.0054
0.0195	0.00419	0.000714371	0.00849
0.01783	0.00617	0.00714	0.00617
0.01448	0.0076	0.00179	0.00818
0.01838	0.01455	0.01012	0.00957
0.01616	0.00606	0	0.0091
0.0195	0.00804	0.01262	0.00733
0.01783	0.01036	0.0056	0.01281
0.01727	0.00882	0.00369	0.00764
0.01616	0.00804	0.0056	0.01011
0.01671	0.00926	0.00702	0.00486
0.01058	0.00606	0.00464	0.00633
0.02173	0.000220386	0.01512	0.01103
0.02451	0.00694	0.00774	0.00748
0.01226	0.00716	0.01286	0.00725
0.0195	0.00981	0.00786	0.0098
0.0195	0.00231	0.00714	0.01311
0.02006	0.00694	0.01036	0.01026
0.02228	0.00353	0.00667	0.01535
0.01727	0.00683	0.00726	0.01327
0.01727	0.01124	0.00714	0.00856
0.0117	0.01157	0.00357	0.01126
0.0195	0.00419	0.00274	0.01126
0.0195	0.00694	0.00476	0.0118
0.02396	0.00672	0.00679	0.00926
0.01894	0.00694	0.00417	0.01404
0.0195	0.00771	0.00857	0.01257
0.01616	0.00264	0.01512	0.01219
0.02117	0.0065	0.00429	0.01967
0.0195	0.00562	0.0131	0.01605
0.00947	0.00727	0.00857	0.01242
0.01727	0.00573	0.00345	0.01219
0.02507	0.00749	0.00869	0.01304
0.02786	0.0043	0.01179	0.01458
0.01616	0.00992	0.01369	0.01142
0.01727	0.00562	0.000476247	0.01805
0.01616	0.00441	0.00702	0.01944
0.01838	0.00264	0.00857	0.02199
0.02006	0.00485	0.00714	0.01358
0.0195	0.0065	0.00298	0.02037
0.01504	0.00485	0.00679	0.02106
0.02396	0.00749	0.00536	0.01689
0.01448	0.00738	0.01369	0.02461
0.01616	0.00165	0.00393	0.02314
0.01058	0.01003	0.00107	0.02384
0.0117	0.00518	0.0031	0.02438
0.02674	0.00507	0.00917	0.02908
0.01504	0.00617	0.00976	0.03109
0.01838	0.00749	0.00893	0.02962
0.01448	0.00485	0.01072	0.03757
0.01448	0.0097	0.00726	0.03302
0.02228	0.00804	0.01619	0.03402
0.0156	0.0086	0.01381	0.03896
0.02006	0.01036	0.00976	0.04274
0.01838	0.00815	0.00774	0.04328
0.02061	0.00749	0.00643	0.04382
0.02117	0.00364	0.01083	0.04675
0.01393	0.00793	0.01584	0.04775
0.02006	0.00496	0.00881	0.05014
0.01448	0.00915	0.01155	0.05014
0.01114	0.00485	0.00631	0.04536
0.01671	0.00915	0.01143	0.0503
0.0156	0.00804	0.00905	0.04644
0.01448	0.00926	0.01584	0.04312
0.0195	0.00793	0.01345	0.04629
0.01838	0.00573	0.00536	0.04737
0.01838	0.00749	0.01429	0.04451
0.02173	0.00617	0.01881	0.04397
0.01504	0.00441	0.01655	0.04266
0.01894	0.00672	0.01572	0.03903
0.01783	0.00771	0.01369	0.03903
0.02396	0.00882	0.01333	0.03741
0.01671	0.00705	0.01095	0.03502
0.01783	0.01124	0.01298	0.03163
0.01058	0.01223	0.01441	0.03633
0.01783	0.00937	0.02	0.0324
0.01003	0.01003	0.01584	0.03047
0.01727	0.01344	0.0075	0.03255
0.01337	0.0032	0.01834	0.03093
0.0156	0.00408	0.01619	0.03186
0.01504	0.01102	0.02024	0.02847
0.01281	0.00452	0.0106	0.02685
0.01616	0.0086	0.02131	0.02191
0.01393	0.00926	0.0206	0.02445
0.01838	0.00694	0.0156	0.0287
0.02173	0.00959	0.02334	0.02924
0.01616	0.01598	0.0206	0.027
0.02117	0.01003	0.02167	0.02453
0.01058	0.00661	0.02226	0.0206
0.01393	0.01157	0.01869	0.02515
0.01894	0.01598	0.02703	0.01805
0.01894	0.01311	0.0275	0.02361
0.01393	0.01113	0.02084	0.01998
0.01671	0.01168	0.02941	0.01759
0.02006	0.01355	0.02405	0.01805
0.02006	0.01069	0.03727	0.02191
0.01727	0.01774	0.03179	0.02029
0.01504	0.01267	0.03072	0.01805
0.02228	0.01157	0.03322	0.01674
0.01281	0.00826	0.0412	0.01797
0.02006	0.01146	0.03917	0.01443
0.01114	0.01785	0.04155	0.0145
0.02284	0.01477	0.05477	0.01234
0.01504	0.01421	0.05727	0.01674
0.01003	0.01377	0.06298	0.01713
0.02228	0.01598	0.07882	0.00841
0.01226	0.01113	0.07584	0.01373
0.01616	0.0141	0.08287	0.01535
0.01671	0.01311	0.08965	0.01558
0.02061	0.01444	0.08406	0.01049
0.01894	0.01774	0.08977	0.01327
0.02061	0.01466	0.08525	0.00957
0.01393	0.0162	0.08513	0.01034
0.01281	0.01444	0.08596	0.01273
0.01838	0.01664	0.07989	0.01404
0.01226	0.01642	0.08489	0.00879
0.01838	0.01884	0.07168	0.01913
0.0156	0.01598	0.06656	0.01427
0.0156	0.01774	0.05905	0.01111
0.01671	0.01972	0.06036	0.01242
0.01616	0.01212	0.05334	0.01481
0.01671	0.01477	0.0487	0.01103
0.01894	0.02072	0.05524	0.01065
0.01783	0.01851	0.04632	0.01211
0.01337	0.02545	0.0406	0.01875
0.01504	0.02678	0.03727	0.01173
0.0156	0.02468	0.03679	0.01242
0.02061	0.02204	0.03667	0.01242
0.02228	0.02832	0.02917	0.01157
0.01783	0.02413	0.03619	0.00918
0.01783	0.02942	0.03119	0.01319
0.0117	0.02953	0.03274	0.01242
0.01838	0.03262	0.0325	0.01659
0.01337	0.02865	0.02703	0.00972
0.0273	0.03493	0.02834	0.01404
0.02396	0.03262	0.02381	0.01219
0.01894	0.03449	0.02572	0.01126
0.01671	0.0346	0.02488	0.01188
0.01838	0.03041	0.02203	0.01967
0.01616	0.03493	0.03369	0.01257
0.02061	0.03427	0.03131	0.01342
0.01058	0.03559	0.02679	0.01443
0.02396	0.03394	0.0206	0.01119
0.02117	0.03074	0.02929	0.01581
0.01114	0.02953	0.03298	0.01373
0.01671	0.0292	0.02	0.01905
0.01838	0.03262	0.02834	0.02013
0.01616	0.03085	0.02905	0.01805
0.01504	0.02865	0.02441	0.01697
0.01337	0.02788	0.02881	0.0162
0.01504	0.02942	0.02988	0.02044
0.01393	0.0259	0.02322	0.01736
0.0234	0.02964	0.02881	0.02222
0.01838	0.02733	0.03238	0.01859
0.01504	0.03251	0.03012	0.02114
0.01894	0.03063	0.02536	0.02044
0.01894	0.03118	0.02786	0.02214
0.02396	0.02512	0.03108	0.02708
0.0195	0.03802	0.02357	0.02492
0.01616	0.02667	0.03429	0.02253
0.01337	0.02314	0.03929	0.02322
0.02451	0.02534	0.03477	0.02415
0.01783	0.0324	0.03465	0.02631
0.02396	0.02865	0.0381	0.02499
0.01671	0.02964	0.03441	0.02476
0.02897	0.02567	0.04727	0.02561
0.02396	0.03052	0.04167	0.0314
0.02006	0.03218	0.03834	0.0314
0.02006	0.03603	0.04131	0.02862
0.01727	0.0303	0.04917	0.0378
0.01337	0.03129	0.04215	0.02746
0.02117	0.027	0.03905	0.02854
0.01671	0.02931	0.0431	0.03217
0.02173	0.03096	0.05024	0.02993
0.01727	0.03295	0.04679	0.03425
0.02228	0.02964	0.04143	0.03155
0.02006	0.03769	0.05536	0.03649
0.02173	0.03251	0.04762	0.03325
0.02563	0.03713	0.04691	0.03417
0.02006	0.03163	0.04882	0.03525
0.02953	0.03085	0.04798	0.03479
0.02228	0.03669	0.05322	0.03417
0.02396	0.03747	0.04536	0.03834
0.0351	0.03008	0.04893	0.03186
0.02507	0.03229	0.04858	0.03579
0.01616	0.03174	0.05024	0.03549
0.02618	0.03449	0.04917	0.03942
0.02396	0.02876	0.05048	0.03726
0.03231	0.03669	0.04751	0.03533
0.02396	0.03383	0.05679	0.03657
0.02674	0.0303	0.05822	0.03047
0.04234	0.02722	0.04905	0.03541
0.03175	0.03482	0.05644	0.03394
0.02953	0.03284	0.04155	0.03903
0.0468	0.02634	0.04679	0.0314
0.02786	0.03526	0.05013	0.03549
0.03844	0.03493	0.05477	0.03417
0.02786	0.03251	0.04096	0.03063
0.03398	0.03174	0.04632	0.02877
0.0312	0.03339	0.04024	0.02877
0.03008	0.03052	0.05263	0.03232
0.04345	0.02733	0.04286	0.03549
0.03175	0.0281	0.0531	0.03194
0.0351	0.03526	0.04786	0.02785
0.03955	0.03019	0.04905	0.02831
0.0468	0.02314	0.0512	0.02955
0.04513	0.0292	0.03858	0.02908
0.04067	0.02876	0.04346	0.02955
0.039	0.03041	0.03774	0.03101
0.04345	0.02579	0.04548	0.028
0.0429	0.02061	0.0381	0.03325
0.04011	0.02512	0.04227	0.03263
0.05125	0.02854	0.03917	0.02661
0.05571	0.02821	0.0412	0.02723
0.03844	0.0249	0.04012	0.028
0.0351	0.02259	0.04893	0.02507
0.04123	0.0238	0.04143	0.02345
0.03621	0.02479	0.04643	0.02631
0.04067	0.02612	0.04358	0.03001
0.0429	0.02413	0.04096	0.02391
0.039	0.0259	0.03929	0.03147
0.0351	0.02006	0.0431	0.02523
0.04624	0.01807	0.03941	0.02075
0.04568	0.01961	0.03393	0.02492
0.04123	0.02523	0.03179	0.026
0.04234	0.02545	0.03631	0.03063
0.03733	0.02226	0.04048	0.0253
0.04234	0.027	0.03524	0.02044
0.04568		--	0.01134
0.03788		--	0.00849
0.05181		--	0.01389
0.04067		--	0.00617
0.03008		--	0.00609
0.03398		--	0.00957
0.03565		--	0.00602
0.04345		--	0.00833
0.02618		--	0.00771
0.04178		--	0.00409
0.04903		--	0.00903
0.03788		--	0.00918
0.03621		--	0.00501
0.04067		--	0.00748
0.04624		--	0.01242
0.03844		--	0.00802
0.03343		--	0.00987
0.03733		--	0.00879
0.04178		--	0.01304
0.03398		--	0.0118
0.03287		--	0.01134
0.04067		--	0.00625
0.03454		--	0.00933
0.03287		--	0.0098
0.0312		--	0.0054
0.03231		--	0.00849
0.02897		--	0.00617
0.03064		--	0.00818
0.04123		--	0.00957
0.04178		--	0.0091
0.03454		--	0.00733
0.03231		--	0.01281
0.0312		--	0.00764
0.0351		--	0.01011
0.02953		--	0.00486
0.03343		--	0.00633
0.05237		--	0.01103
0.05571		--	0.00748
0.05905		--	0.00725
0.07242		--	0.0098
0.05961		--	0.01311
0.06128		--	0.01026
0.06072		--	0.01535
0.06184		--	0.01327
0.05348		--	0.00856
0.05404		--	0.01126
0.06295		--	0.01126
0.06797		--	0.0118
0.05571		--	0.00926
0.07354		--	0.01404
0.05348		--	0.01257
0.06184		--	0.01219
0.05682		--	0.01967
0.06351		--	0.01605
0.05627		--	0.01242
0.06295		--	0.01219
0.05292		--	0.01304
0.06351		--	0.01458
0.0585		--	0.01142
0.05794		--	0.01805
0.06072		--	0.01944
0.06518		--	0.02199
0.0624		--	0.01358
0.06128		--	0.02037
0.06072		--	0.02106
0.06184		--	0.01689
0.06407		--	0.02461
0.05515		--	0.02314
0.05905		--	0.02384
0.05682		--	0.02438
0.06685		--	0.02908
0.05237		--	0.03109
0.06852		--	0.02962
0.05348		--	0.03757
0.06017		--	0.03302
0.06964		--	0.03402
0.05682		--	0.03896
0.07465		--	0.04274
0.06184		--	0.04328
0.06072		--	0.04382
0.05571		--	0.04675
0.06351		--	0.04775
0.07632		--	0.05014
0.06017		--	0.05014
0.07075		--	0.04536
0.07409		--	0.0503
0.06908		--	0.04644
0.06407		--	0.04312
0.06964		--	0.04629
0.06518		--	0.04737
0.06017		--	0.04451
0.06852		--	0.04397
0.06964		--	0.04266
0.06462		--	0.03903
0.07354		--	0.03903
0.07465		--	0.03741
0.0546		--	0.03502
0.0546		--	0.03163
0.05738		--	0.03633
0.06518		--	0.0324
0.07465		--	0.03047
0.05237		--	0.03255
0.06574		--	0.03093
0.06685		--	0.03186
0.05905		--	0.02847
0.05682		--	0.02685
0.06462		--	0.02191
0.07744		--	0.02445
0.05682		--	0.0287
0.06518		--	0.02924
0.05571		--	0.027
0.0624		--	0.02453
0.08022		--	0.0206
0.06908		--	0.02515
0.07799		--	0.01805
0.06741		--	0.02361
0.06574		--	0.01998
0.06351		--	0.01759
0.06295		--	0.01805
0.07354		--	0.02191
0.06351		--	0.02029
0.07187		--	0.01805
0.06964		--	0.01674
0.05961		--	0.01797
0.05738		--	0.01443
0.05682		--	0.0145
0.08189		--	0.01234
0.06908		--	0.01674
0.06797		--	0.01713
0.06518		--	0.00841
0.06741		--	0.01373
0.06128		--	0.01535
0.06574		--	0.01558
0.06574		--	0.01049
0.07187		--	0.01327
0.05292		--	0.00957
0.06574		--	0.01034
0.06908		--	0.01273
0.07409		--	0.01404
0.07354		--	0.00879
0.07298		--	0.01913
0.06072		--	0.01427
0.07354		--	0.01111
0.07075		--	0.01242
0.06741		--	0.01481
0.0546		--	0.01103
0.06184		--	0.01065
0.07577		--	0.01211
0.06908		--	0.01875
0.08524		--	0.01173
0.07075		--	0.01242
0.07632		--	0.01242
0.0624		--	0.01157
0.06295		--	0.00918
0.07075		--	0.01319
0.06462		--	0.01242
0.05571		--	0.01659
0.06741		--	0.00972
0.07688		--	0.01404
0.07744		--	0.01219
0.07131		--	0.01126
0.06964		--	0.01188
0.06685		--	0.01967
0.06685		--	0.01257
0.0624		--	0.01342
0.05794		--	0.01443
0.06574		--	0.01119
0.06407		--	0.01581
0.07465		--	0.01373
0.07019		--	0.01905
0.07019		--	0.02013
0.06184		--	0.01805
0.07354		--	0.01697
0.06184		--	0.0162
0.06518		--	0.02044
0.05181		--	0.01736
0.06852		--	0.02222
0.06908		--	0.01859
0.07242		--	0.02114
0.07298		--	0.02044
0.07577		--	0.02214
0.05682		--	0.02708
0.06518		--	0.02492
0.05682		--	0.02253
0.05961		--	0.02322
0.06407		--	0.02415
0.0663		--	0.02631
0.07577		--	0.02499
0.06908		--	0.02476
0.05905		--	0.02561
0.06574		--	0.0314
0.06184		--	0.0314
0.06685		--	0.02862
0.06462		--	0.0378
0.07298		--	0.02746
0.07465		--	0.02854
0.06685		--	0.03217
0.06351		--	0.02993
0.07911		--	0.03425
0.05237		--	0.03155
0.06295		--	0.03649
0.05961		--	0.03325
0.05961		--	0.03417
0.0585		--	0.03525
0.06518		--	0.03479
0.06407		--	0.03417
0.05905		--	0.03834
0.05181		--	0.03186
0.0624		--	0.03579
0.05794		--	0.03549
0.06295		--	0.03942
0.05738		--	0.03726
0.04513		--	0.03533
0.04958		--	0.03657
0.05961		--	0.03047
0.04958		--	0.03541
0.04735		--	0.03394
0.04457		--	0.03903
0.05014		--	0.0314
0.0585		--	0.03549
0.05794		--	0.03417
0.0624		--	0.03063
0.05682		--	0.02877
0.05348		--	0.02877
0.04791		--	0.03232
0.06852		--	0.03549
0.05292		--	0.03194
0.05627		--	0.02785
0.04345		--	0.02831
0.04847		--	0.02955
0.04903		--	0.02908
0.0585		--	0.02955
0.05237		--	0.03101
0.05181		--	0.028
0.05181		--	0.03325
0.05627		--	0.03263
0.04624		--	0.02661
0.04067		--	0.02723
0.04067		--	0.028
0.05682		--	0.02507
0.04903		--	0.02345
0.04234		--	0.02631
0.05014		--	0.03001
0.05515		--	0.02391
0.06852		--	0.03147
0.04234		--	0.02523
0.04345		--	0.02075
0.04903		--	0.02492
0.04568		--	0.026
0.03733		--	0.03063
0.0507		--	0.0253
0.04568		--	0.02044
0.04067		--	--
0.04178
0.05404
0.04234
0.05404
0.04847
0.04234
0.04401
0.05682
0.0468
0.0351
0.04234
0.04624
0.04178
0.04067
0.04345
0.05014
0.02786
0.04067
0.04735
0.03677
0.04513
0.0351
0.03677
0.03287
0.04513
0.04067
0.04791
0.04903
0.0429
0.04401
0.04791
0.04067
0.03955
0.04791
0.03565
0.04011
0.03955
0.04791
0.039
0.0429
0.04457
0.04178
0.04067
0.03398
0.04123
0.04067
0.0429
0.04178
0.04847
0.03677
0.03454
0.03064
0.03008
0.03844
0.03287
0.03231
0.03733
0.03621
0.03287
0.03955
0.03343
0.03621
0.04123
0.0312
0.04568
0.03008
0.039
0.04513
0.039
0.039
0.0312
0.03231
0.0312
0.03677
0.0312
0.04457
0.03565
0.02897
0.03008
0.039
0.0429
0.0351
0.03175
0.03565
0.03008
0.0312
0.03175
0.02953
0.03677
0.03955
0.0351
0.03565
0.03844
0.03844
0.03175
0.03175
0.03454
0.03565
0.03343
0.03733
0.02674
0.03454
0.0312
0.03231
0.03287
0.03287
0.02451
0.04011
0.03008
0.02674
0.03175
0.02841
0.03621
0.03398
0.04624
0.04011
0.03287
0.02953
0.03733
0.02228
0.03844
0.02786
0.03621
0.02563
0.04011
0.03343
0.03565
0.03008
0.03287
0.02674
0.02173
0.0429
0.02897
0.03175
0.03175
0.03454
0.03231
0.03565
0.02284
0.04011
0.03064
0.03175
0.03621
0.03287
0.0351
0.02618
0.03844
0.0273
0.03343
0.03343
0.02953
0.0312
0.03343
0.039
0.0351
0.02563
0.0273
0.0429
0.0273
0.0312
0.03064
0.02953
0.02953
0.02173
0.03454
0.02396
0.02786
0.01838
0.02284
0.03287
0.01894
0.03175
0.03008
0.0351
0.02396
0.02674
0.02451
0.03175
0.02396
0.03175
0.02841
0.02507
0.02897
0.02953
0.0273
0.03064
0.02228
0.02507
0.02507
0.02953
0.02897
0.03454
0.02786
0.0312
0.03398
0.02841
0.03008
0.03064
0.03454
0.02618
0.02563
0.03231
0.02507
0.039
0.03955
0.02618
0.02953
0.02451
0.0273
0.0351
0.02897
0.02841
0.02953
0.03343
0.03565
0.02786
0.03287
0.03565
0.02897
0.03231
0.02786
0.0273
0.03733
0.02173
0.02284
0.03454
0.02396
0.02953
0.02451
0.03398
0.02061
0.0351
0.03454
0.02284
0.03621
0.02396
0.02061
0.0195
0.0312
[truncated: 1,752 more rows]

## Sheet: Fig. 2i
Lattice spacing (nm)	Ni3ZnC0.7 (111)	Ni3ZnC0.7 (200)	Lattice spacing (nm)	Ni3Zn (111)	Ni3Zn (200)
0	0.22328	0.14296	0	0.15143	0.1276
0.07345	0.58661	0.47382	0.02728	0.23422	0.22101
0.11017	0.93964	0.96809	0.04093	0.36007	0.38434
0.1469	0.8816	0.94225	0.05457	0.51459	0.59072
0.18362	0.4464	0.43457	0.06821	0.67735	0.7906
0.22034	0.1102	0.12286	0.08185	0.81985	0.94392
0.25707	0.21027	0.35562	0.0955	0.90309	1
0.29379	0.66583	0.84106	0.10914	0.91473	0.95085
0.33052	1	0.93317	0.12278	0.8539	0.82059
0.36724	0.84609	0.47506	0.13642	0.72959	0.63561
0.40397	0.38172	0.08162	0.15007	0.57215	0.45137
0.44069	0.11363	0.22977	0.16371	0.40702	0.30638
0.47741	0.33678	0.71525	0.17735	0.26092	0.20924
0.51414	0.79105	0.86779	0.19099	0.15681	0.17287
0.55086	0.97285	0.45018	0.20464	0.10647	0.20205
0.58759	0.67692	0.0443	0.21828	0.10569	0.29935
0.62431	0.22324	0.1717	0.23192	0.15357	0.44909
0.66103	0.09571	0.7016	0.24556	0.25323	0.63053
0.69776	0.41272	1	0.25921	0.39845	0.79861
0.73448	0.87841	0.62583	0.27285	0.57645	0.9079
0.77121	0.9919	0.13308	0.28649	0.74506	0.91698
0.80793	0.60835	0.14483	0.30013	0.86109	0.84507
0.84466	0.10635	0.61309	0.31377	0.90147	0.70338
0.88138	0.01994	0.95896	0.32742	0.86458	0.53648
0.9181	0.42613	0.65138	0.34106	0.76136	0.37313
0.95483	0.89651	0.12655	0.3547	0.61654	0.22197
0.99155	0.98998	0.05364	0.36834	0.4501	0.12452
1.02828	0.58323	0.48697	0.38199	0.29685	0.0966
1.065	0.12038	0.90279	0.39563	0.18165	0.1512
1.10172	0.07748	0.70424	0.40927	0.11272	0.28747
1.13845	0.47117	0.19312	0.42291	0.09448	0.46061
1.17517	0.8616	0.03915	0.43656	0.13196	0.63214
1.2119	0.84088	0.42562	0.4502	0.22354	0.76599
1.24862	0.41457	0.89333	0.46384	0.35371	0.8104
1.28534	0.07947	0.77516	0.47748	0.51013	0.76207
1.32207	0.17471	0.24204	0.49113	0.66555	0.65056
1.35879	0.60746	0	0.50477	0.78349	0.5007
1.39552	0.95332	0.32939	0.51841	0.82462	0.33412
1.43224	0.8464	0.84829	0.53205	0.79537	0.20563
1.46897	0.36054	0.85228	0.5457	0.70308	0.1222
1.50569	0.03991	0.33836	0.55934	0.56369	0.06517
1.54241	0.20022	0.02581	0.57298	0.40941	0.06651
1.57914	0.64012	0.28601	0.58662	0.26423	0.14383
1.61586	0.94637	0.82215	0.60026	0.151	0.27793
1.65259	0.74724	0.92348	0.61391	0.08487	0.42872
1.68931	0.2325	0.43273	0.62755	0.07261	0.55553
1.72603	0	0.04134	0.64119	0.11716	0.65134
1.76276	0.27186	0.19288	0.65483	0.21006	0.67158
1.79948	0.72986	0.70729	0.66848	0.3474	0.60499
1.83621	0.96747	0.93924	0.68212	0.52217	0.48605
1.87293	0.71102	0.55009	0.69576	0.69579	0.34419
1.90966	0.23032	0.08487	0.7094	0.82485	0.22155
1.94638	0.10825		0.72305	0.87146	0.13455
1.9831	0.44709		0.73669	0.84092	0.0912
2.01983	0.85872		0.75033	0.74857	0.10998
2.05655	0.92737		0.76397	0.60919	0.20115
2.09328	0.54736		0.77762	0.45339	0.3457
2.13	0.10751		0.79126	0.30751	0.51035
			0.8049	0.19087	0.66818
			0.81854	0.1168	0.77198
			0.83219	0.08684	0.77055
			0.84583	0.11193	0.69461
			0.85947	0.19316	0.56753
			0.87311	0.32546	0.41193
			0.88675	0.49219	0.25384
			0.9004	0.66951	0.12927
			0.91404	0.81083	0.05487
			0.92768	0.88451	0.05204
			0.94132	0.87799	0.12152
			0.95497	0.79576	0.26328
			0.96861	0.66158	0.45198
			0.98225	0.49622	0.63666
			0.99589	0.33206	0.76622
			1.00954	0.19624	0.82044
			1.02318	0.10208	0.78974
			1.03682	0.0574	0.69251
			1.05046	0.06733	0.54621
			1.06411	0.13277	0.36997
			1.07775	0.26009	0.23288
			1.09139	0.43731	0.15595
			1.10503	0.6338	0.13716
			1.11868	0.79777	0.17869
			1.13232	0.90473	0.29541
			1.14596	0.91776	0.4837
			1.1596	0.84127	0.68213
			1.17325	0.69688	0.82618
			1.18689	0.51874	0.87032
			1.20053	0.34724	0.81772
			1.21417	0.20584	0.71564
			1.22781	0.11027	0.56089
			1.24146	0.06417	0.36865
			1.2551	0.06927	0.21354
			1.26874	0.13208	0.12407
			1.28238	0.25055	0.09635
			1.29603	0.40317	0.1333
			1.30967	0.56988	0.23887
			1.32331	0.71618	0.39987
			1.33695	0.80255	0.60582
			1.3506	0.81191	0.78606
			1.36424	0.74088	0.87165
			1.37788	0.60544	0.86415
			1.39152	0.43594	0.766
			1.40517	0.27416	0.59836
			1.41881	0.14446	0.39324
			1.43245	0.06626	0.19923
			1.44609	0.04407	0.06024
			1.45974	0.06749	0
			1.47338	0.14933	0.00549
			1.48702	0.29096	0.08391
			1.50066	0.48204	0.236
			1.5143	0.68071	0.43212
			1.52795	0.84158	0.62725
			1.54159	0.93061	0.76958
			1.55523	0.92436	0.81563
			1.56887	0.81992	0.75677
			1.58252	0.65196	0.61499
			1.59616	0.46024	0.44929
			1.6098	0.28411	0.2841
			1.62344	0.14935	0.15853
			1.63709	0.06357	0.09345
			1.65073	0.02732	0.0829
			1.66437	0.04014	0.12847
			1.67801	0.10949	0.23824
			1.69166	0.24001	0.38627
			1.7053	0.42052	0.53699
			1.71894	0.6223	0.65904
			1.73258	0.80802	0.71912
			1.74623	0.9274	0.72186
			1.75987	0.94819	0.65507
			1.77351	0.86006	0.51724
			1.78715	0.7001	0.35704
			1.80079	0.50285	0.21629
			1.81444	0.30668	0.11331
			1.82808	0.1542	0.06405
			1.84172	0.04761
			1.85536	0
			1.86901	0.01531
			1.88265	0.08938
			1.89629	0.22304
			1.90993	0.4103
			1.92358	0.62854
			1.93722	0.83118
			1.95086	0.96323
			1.9645	1
			1.97815	0.93089
			1.99179	0.77813
			2.00543	0.59528
			2.01907	0.40688
			2.03272	0.24032
			2.04636	0.12172
			2.06	0.05422

## Sheet: Fig. 2j
Energy loss (eV)	Ni3ZnC0.7	oCNT
272.25	0.1465	0.00486
272.35	0.15173	0.0067
272.45	0.12002	0.01247
272.55	0.06795	0.00971
272.65	0.09161	0.00474
272.75	0.13288	0.00911
272.85	0.13011	0.00568
272.95	0.12397	0.00463
273.05	0.11178	0.00802
273.15	0.10375	0.00584
273.25	0.10898	0.00316
273.35	0.08747	0.00762
273.45	0.06091	0.00638
273.55	0.05177	0.00411
273.65	0.06578	0.0106
273.75	0.06943	0.00442
273.85	0.08245	0.00779
273.95	0.0983	0.00953
274.05	0.07398	0.00528
274.15	0.03555	0.01233
274.25	0	0.01294
274.35	0.000730661	0.01257
274.45	0.02056	0.01213
274.55	0.0473	0.01098
274.65	0.06629	0.00916
274.75	0.10163	0.01217
274.85	0.12479	0.00684
274.95	0.11635	0.00605
275.05	0.10529	0.01352
275.15	0.0881	0.00759
275.25	0.09439	0.00681
275.35	0.09855	0.01062
275.45	0.11209	0.0026
275.55	0.11724	0.00787
275.65	0.11713	0.00827
275.75	0.076	0.00699
275.85	0.07875	0.01124
275.95	0.09193	0.01133
276.05	0.06819	0.00913
276.15	0.05705	0.01083
276.25	0.12185	0.01272
276.35	0.16781	0.00626
276.45	0.12753	0.0119
276.55	0.09309	0.01354
276.65	0.06076	0.00798
276.75	0.07801	0.00613
276.85	0.09005	0.01151
276.95	0.09711	0.00768
277.05	0.10532	0.01464
277.15	0.13094	0.01515
277.25	0.14709	0.00878
277.35	0.13896	0.00531
277.45	0.11294	0.00202
277.55	0.07467	0.00352
277.65	0.09032	0.00659
277.75	0.08232	0.00779
277.85	0.05867	0.00407
277.95	0.06264	0.00361
278.05	0.07293	0.00803
278.15	0.0716	0.00793
278.25	0.0643	0.01074
278.35	0.06771	0.00896
278.45	0.0805	0.00479
278.55	0.12978	0.0105
278.65	0.14069	0.00844
278.75	0.13518	0.01026
278.85	0.11523	0.01023
278.95	0.06576	0.00702
279.05	0.01121	0.00144
279.15	0.02982	0.00414
279.25	0.06931	0
279.35	0.0777	0.00151
279.45	0.09182	0.00665
279.55	0.09268	0.0036
279.65	0.12711	0.00325
279.75	0.10214	0.00776
279.85	0.07628	0.00657
279.95	0.05843	0.00589
280.05	0.06753	0.00985
280.15	0.06483	0.00823
280.25	0.0656	0.01122
280.35	0.06706	0.01026
280.45	0.08258	0.00884
280.55	0.09771	0.00546
280.65	0.0905	0.00951
280.75	0.11483	0.00788
280.85	0.10976	0.01478
280.95	0.07779	0.01297
281.05	0.03459	0.00591
281.15	0.06051	0.00651
281.25	0.08268	0.01124
281.35	0.07478	0.01131
281.45	0.06282	0.01289
281.55	0.05482	0.01022
281.65	0.05566	0.0104
281.75	0.04335	0.01058
281.85	0.07181	0.0104
281.95	0.10119	0.01414
282.05	0.10611	0.01999
282.15	0.08514	0.02561
282.25	0.13099	0.02454
282.35	0.1599	0.02658
282.45	0.1753	0.03156
282.55	0.14016	0.03462
282.65	0.10994	0.02607
282.75	0.13083	0.02861
282.85	0.1351	0.03331
282.95	0.14015	0.03801
283.05	0.14103	0.03712
283.15	0.17659	0.0395
283.25	0.20169	0.04278
283.35	0.23521	0.05021
283.45	0.26534	0.06354
283.55	0.31239	0.07237
283.65	0.3556	0.08647
283.75	0.41159	0.10522
283.85	0.4635	0.13198
283.95	0.48046	0.15669
284.05	0.52241	0.18861
284.15	0.60959	0.22626
284.25	0.6565	0.25927
284.35	0.66306	0.29424
284.45	0.67132	0.33883
284.55	0.67499	0.36987
284.65	0.70049	0.4062
284.75	0.68485	0.44003
284.85	0.69654	0.47409
284.95	0.75594	0.49441
285.05	0.80651	0.51934
285.15	0.82982	0.53801
285.25	0.85304	0.55418
285.35	0.88974	0.57821
285.45	0.93279	0.59033
285.55	0.91801	0.60303
285.65	0.90078	0.61434
285.75	0.88414	0.61908
285.85	0.90883	0.61613
285.95	0.87008	0.61184
286.05	0.83321	0.60231
286.15	0.82062	0.59428
286.25	0.82982	0.57566
286.35	0.82277	0.56058
286.45	0.80409	0.53971
286.55	0.77896	0.52413
286.65	0.79456	0.51402
286.75	0.7953	0.50273
286.85	0.79028	0.49055
286.95	0.77961	0.48299
287.05	0.78486	0.47832
287.15	0.78328	0.46887
287.25	0.76255	0.45575
287.35	0.77504	0.44693
287.45	0.7207	0.43529
287.55	0.6939	0.43311
287.65	0.70557	0.42508
287.75	0.72819	0.41812
287.85	0.74386	0.42596
287.95	0.73121	0.4211
288.05	0.71059	0.41717
288.15	0.7261	0.41549
288.25	0.71676	0.41814
288.35	0.67501	0.41646
288.45	0.698	0.41972
288.55	0.70953	0.42026
288.65	0.71572	0.42368
288.75	0.72533	0.43138
288.85	0.71824	0.43656
288.95	0.69536	0.43644
289.05	0.68117	0.44511
289.15	0.67831	0.45259
289.25	0.67679	0.45348
289.35	0.65441	0.46457
289.45	0.63938	0.47174
289.55	0.65134	0.47811
289.65	0.67743	0.4824
289.75	0.70283	0.49631
289.85	0.6971	0.5087
289.95	0.76319	0.5281
290.05	0.81251	0.54177
290.15	0.80994	0.5511
290.25	0.81317	0.57381
290.35	0.8027	0.59241
290.45	0.80594	0.60814
290.55	0.79596	0.62812
290.65	0.80112	0.64394
290.75	0.83545	0.66341
290.85	0.88718	0.67774
290.95	0.87642	0.70107
291.05	0.89968	0.72679
291.15	0.92092	0.74838
291.25	0.92481	0.77109
291.35	0.96188	0.78477
291.45	0.99397	0.80468
291.55	0.94433	0.81583
291.65	0.91077	0.83613
291.75	0.91098	0.85728
291.85	0.93703	0.87049
291.95	0.93991	0.89529
292.05	0.91595	0.91555
292.15	0.92848	0.92799
292.25	0.94326	0.94674
292.35	0.95114	0.95246
292.45	0.9469	0.96295
292.55	0.93025	0.97386
292.65	0.89827	0.97579
292.75	0.88918	0.97796
292.85	0.90487	0.98942
292.95	0.91351	0.99104
293.05	0.92883	0.98878
293.15	0.9471	0.99767
293.25	0.90394	0.99587
293.35	0.92896	0.99035
293.45	0.95506	1
293.55	0.97072	0.99637
293.65	0.97982	0.99222
293.75	0.98566	0.99605
293.85	0.99073	0.99234
293.95	0.99484	0.99391
294.05	0.987	0.98874
294.15	0.96537	0.98591
294.25	0.95982	0.98309
294.35	0.93275	0.98295
294.45	0.88946	0.98419
294.55	0.86024	0.97342
294.65	0.91439	0.97333
294.75	0.94688	0.97334
294.85	0.9544	0.97549
294.95	0.95407	0.97999
295.05	0.9393	0.97813
295.15	0.94403	0.98206
295.25	0.93841	0.98768
295.35	0.93405	0.9777
295.45	0.91794	0.97618
295.55	0.89791	0.96712
295.65	0.8659	0.96442
295.75	0.84697	0.96881
295.85	0.84968	0.96633
295.95	0.86231	0.96487
296.05	0.88532	0.96838
296.15	0.87895	0.9705
296.25	0.87535	0.97335
296.35	0.86623	0.98219
296.45	0.88772	0.97747
296.55	0.88441	0.96571
296.65	0.87805	0.96211
296.75	0.8721	0.95863
296.85	0.88507	0.96817
296.95	0.86974	0.97449
297.05	0.88379	0.9774
297.15	0.91224	0.97914
297.25	0.909	0.97044
297.35	0.88904	0.97186
297.45	0.90169	0.97663
297.55	0.93287	0.97856
297.65	0.92608	0.97681
297.75	0.89796	0.97412
297.85	0.8982	0.97266
297.95	0.90769	0.97657
298.05	0.91334	0.97726
298.15	0.91259	0.9724
298.25	0.89548	0.96964
298.35	0.8935	0.96804
298.45	0.92668	0.96327
298.55	0.96299	0.96127
298.65	0.91857	0.95482
298.75	0.87486	0.95532
298.85	0.88843	0.95954
298.95	0.92322	0.95183
299.05	0.96262	0.94863
299.15	0.9643	0.94733
299.25	0.96493	0.94801
299.35	0.98972	0.9535
299.45	1	0.94805
299.55	0.96665	0.94607
299.65	0.92265	0.94683
299.75	0.89733	0.94548
299.85	0.91303	0.94268
299.95	0.90614	0.93617
300.05	0.90961	0.92911
300.15	0.93061	0.92488
300.25	0.95456	0.92122
300.35	0.91661	0.92064
300.45	0.93493	0.92107
300.55	0.95237	0.92067
300.65	0.94659	0.91646
300.75	0.95151	0.91594
300.85	0.9419	0.91726
300.95	0.90676	0.91737
301.05	0.92104	0.91569
301.15	0.95311	0.90964
301.25	0.94663	0.90578
301.35	0.91547	0.90615
301.45	0.87578	0.90849
301.55	0.88705	0.91271
301.65	0.93782	0.91532
301.75	0.96224	0.90961
301.85	0.95726	0.902
301.95	0.94397	0.90045
302.05	0.92773	0.89723
302.15	0.92695	0.89314
302.25	0.94905	0.89404
302.35	0.95782	0.89199
302.45	0.93397	0.88438
302.55	0.89473	0.88871
302.65	0.88108	0.88446
302.75	0.86857	0.87907
302.85	0.87021	0.87671
302.95	0.87498	0.87676
303.05	0.88291	0.86519
303.15	0.88737	0.86508
303.25	0.88962	0.87378
303.35	0.89702	0.87055
303.45	0.90346	0.86969
303.55	0.90545	0.86437
303.65	0.92382	0.86484
303.75	0.92069	0.86372
303.85	0.92371	0.85839
303.95	0.90004	0.8623
304.05	0.8646	0.85552
304.15	0.86119	0.85096
304.25	0.84956	0.84179
304.35	0.83209	0.83824
304.45	0.84667	0.84173
304.55	0.86411	0.83974
304.65	0.87299	0.83742
304.75	0.88143	0.83048
304.85	0.88384	0.83187
304.95	0.85899	0.83214
305.05	0.82758	0.82319
305.15	0.82983	0.81661
305.25	0.83825	0.80983
305.35	0.82893	0.8043
305.45	0.81636	0.80057
305.55	0.83904	0.78522
305.65	0.8326	0.7817
305.75	0.82618	0.78241
305.85	0.84725	0.78195
305.95	0.86226	0.77895
306.05	0.86079	0.77776
306.15	0.85794	0.78054
306.25	0.85426	0.77151
306.35	0.87896	0.77071
306.45	0.86645	0.77175
306.55	0.83661	0.76178
306.65	0.83314	0.75697
306.75	0.79528	0.75053
306.85	0.77902	0.74274
306.95	0.78596	0.73854
307.05	0.79352	0.73083
307.15	0.81337	0.72846
307.25	0.8093	0.72911
307.35	0.75933	0.72661
307.45	0.74533	0.72679
307.55	0.77437	0.73362
307.65	0.76087	0.72768
307.75	0.7651	0.71466
307.85	0.78953	0.70722
307.95	0.77251	0.70167
308.05	0.73512	0.69828
308.15	0.72059	0.69041
308.25	0.7386	0.68202
308.35	0.76235	0.67886
308.45	0.75022	0.67166
308.55	0.73393	0.66736
308.65	0.73629	0.6715
308.75	0.73137	0.66228
308.85	0.74227	0.66466
308.95	0.71855	0.66752
309.05	0.69118	0.65912
309.15	0.7047	0.65542
309.25	0.70446	0.64926
309.35	0.68072	0.64015
309.45	0.69589	0.62943
309.55	0.71431	0.62297
309.65	0.71588	0.62373
309.75	0.69989	0.62169
309.85	0.71174	0.61954
309.95	0.71109	0.60641
310.05	0.68029	0.60272
310.15	0.67708	0.60389
310.25	0.67175	0.59706
310.35	0.67182	0.59398
310.45	0.68044	0.58965
310.55	0.6783	0.57943
310.65	0.68268	0.57466
310.75	0.7184	0.57743
310.85	0.71627	0.57136
310.95	0.71274	0.56675
311.05	0.71901	0.56484
311.15	0.71868	0.55597
311.25	0.73432	0.55234
311.35	0.74018	0.5535
311.45	0.71035	0.54771
311.55	0.68018	0.54588
311.65	0.64647	0.54776
311.75	0.65252	0.54177
311.85	0.6677	0.54167
311.95	0.66706	0.54366
312.05	0.67568	0.54599
312.15	0.68323	0.54226
312.25	0.66813	0.53462
312.35	0.65078	0.5388
312.45	0.6452	0.53729
312.55	0.64325	0.52914
312.65	0.67311	0.52733
312.75	0.68136	0.52962
312.85	0.68645	0.52428
312.95	0.69392	0.5156
313.05	0.7157	0.51243
313.15	0.70467	0.5094
313.25	0.69698	0.50797
313.35	0.7094	0.50969
313.45	0.72163	0.50622
313.55	0.7013	0.503
313.65	0.66075	0.49899
313.75	0.61603	0.49341
313.85	0.62381	0.48956
313.95	0.68497	0.4958
314.05	0.72166	0.49488
314.15	0.72756	0.4891
314.25	0.74757	0.48778
314.35	0.72617	0.48555
314.45	0.70681	0.48784
314.55	0.67695	0.49319
314.65	0.65651	0.48999
314.75	0.64436	0.48843
314.85	0.65967	0.48532
314.95	0.64431	0.48428
315.05	0.64001	0.48118
315.15	0.66608	0.47622
315.25	0.65791	0.47556
315.35	0.65651	0.47845
315.45	0.65786	0.48103
315.55	0.66921	0.4761
315.65	0.66919	0.47421
315.75	0.65996	0.47183
315.85	0.67124	0.47003
315.95	0.67774	0.47599
316.05	0.67766	0.4677
316.15	0.70583	0.4657
316.25	0.71042	0.46722
316.35	0.68429	0.4636
316.45	0.64951	0.46452
316.55	0.65473	0.46343
316.65	0.6265	0.46259
316.75	0.59209	0.45957
316.85	0.60789	0.45779
316.95	0.63147	0.4629
317.05	0.62717	0.46413
317.15	0.62901	0.46635
317.25	0.63673	0.46384
317.35	0.65189	0.46552
317.45	0.65865	0.46792
317.55	0.63966	0.46415
317.65	0.61076	0.46047
317.75	0.6102	0.45855
317.85	0.61135	0.45867
317.95	0.60001	0.45599
318.05	0.6016	0.45327
318.15	0.59412	0.44385
318.25	0.61322	0.4466
318.35	0.6345	0.44865
318.45	0.64218	0.4494
318.55	0.62735	0.45063
318.65	0.65145	0.4556
318.75	0.67019	0.45386
318.85	0.68581	0.45133
318.95	0.65194	0.44567
319.05	0.61973	0.4369
319.15	0.64044	0.44283
319.25	0.68006	0.44376
319.35	0.69135	0.43782
319.45	0.70343	0.43932
319.55	0.6784	0.4442
319.65	0.62673	0.43944
319.75	0.62798	0.44215
319.85	0.61439	0.45087
319.95	0.62977	0.44727
320.05	0.64528	0.4459
320.15	0.64863	0.44423
320.25	0.64359	0.44364
320.35	0.63767	0.4464
320.45	0.63678	0.44257
320.55	0.66309	0.4386
320.65	0.67732	0.44411
320.75	0.66631	0.44779
320.85	0.66294	0.4502
320.95	0.64371	0.44601
321.05	0.60115	0.44
321.15	0.62041	0.43777
321.25	0.62506	0.43914
321.35	0.63863	0.43629
321.45	0.63621	0.43924
321.55	0.61416	0.43868
321.65	0.63549	0.43853
321.75	0.65056	0.4432
321.85	0.64213	0.44342
321.95	0.62509	0.43697
322.05	0.61853	0.44457
322.15	0.59061	0.43987
322.25	0.58079	0.43607
322.35	0.57223	0.44233
322.45	0.53841	0.4431
322.55	0.55852	0.44045
322.65	0.58135	0.43605
322.75	0.62257	0.43708
322.85	0.63714	0.43585
322.95	0.63328	0.43578
323.05	0.6371	0.43641
323.15	0.65548	0.43436
323.25	0.63506	0.44103
323.35	0.63865	0.44625
323.45	0.63434	0.43981
323.55	0.63138	0.43909
323.65	0.64514	0.43998
323.75	0.65255	0.4393
323.85	0.67819	0.4322
323.95	0.65518	0.43674
324.05	0.66669	0.44132
324.15	0.6525	0.44588
324.25	0.6498	0.4485
324.35	0.65613	0.44112
324.45	0.66102	0.43644
324.55	0.65827	0.43382
324.65	0.65553	0.43469
324.75	0.61962	0.43949
324.85	0.59837	0.43515
324.95	0.61465	0.43349
325.05	0.64486	0.4438
325.15	0.62545	0.43613
325.25	0.58486	0.43121
325.35	0.57872	0.43209
325.45	0.60896	0.42885
325.55	0.63754	0.43321
325.65	0.61377	0.4419
325.75	0.61841	0.44377
325.85	0.62533	0.44243
325.95	0.64397	0.43481
326.05	0.66343	0.43132
326.15	0.64895	0.43342
326.25	0.62491	0.43878
326.35	0.60873	0.43587
326.45	0.60722	0.43674
326.55	0.63298	0.43315
326.65	0.62245	0.42631
326.75	0.60606	0.4338
326.85	0.61275	0.43794
326.95	0.62132	0.43494
327.05	0.62357	0.43458
327.15	0.58681	0.43912
327.25	0.54505	0.43987
327.35	0.53002	0.44179
327.45	0.53449	0.43864
327.55	0.56639	0.44001
327.65	0.61494	0.4372
327.75	0.6364	0.43911
327.85	0.62656	0.43585
327.95	0.61589	0.4379
328.05	0.63298	0.43095
328.15	0.65486	0.42657
328.25	0.68087	0.43266
328.35	0.6587	0.43269
328.45	0.64964	0.43398
328.55	0.65365	0.43655
328.65	0.64626	0.43419
328.75	0.63761	0.42986
328.85	0.61049	0.43167
328.95	0.58895	0.42837
329.05	0.57101	0.42593
329.15	0.56148	0.42564
329.25	0.59377	0.42816
329.35	0.60776	0.42728
329.45	0.57801	0.42828
329.55	0.56044	0.43252
329.65	0.53971	0.43609
329.75	0.50087	0.43256
329.85	0.53332	0.43217
329.95	0.54357	0.42165
330.05	0.52887	0.42441
330.15	0.52689	0.424
330.25	0.54996	0.42564
330.35	0.56453	0.42876
330.45	0.55288	0.42232
330.55	0.55837	0.42889
330.65	0.58532	0.42758
330.75	0.5715	0.42901
330.85	0.55384	0.42826
330.95	0.54981	0.42567
331.05	0.54966	0.42673
331.15	0.56026	0.4299
331.25	0.5524	0.42566
331.35	0.5582	0.4243
331.45	0.55834	0.42553
331.55	0.53106	0.41928
331.65	0.5234	0.41367
331.75	0.53454	0.41506
331.85	0.5294	0.41339
331.95	0.54395	0.41259
332.05	0.54021	0.41231
332.15	0.52916	0.41573
332.25	0.50646	0.41766
332.35	0.5303	0.41382
332.45	0.55195	0.41272
332.55	0.59347	0.40808
332.65	0.61871	0.40078
332.75	0.57746	0.40255
332.85	0.53444	0.40737
332.95	0.52186	0.39857
333.05	0.5374	0.40027
333.15	0.51652	0.39559
333.25	0.51823	0.39637
333.35	0.55746	0.40544
333.45	0.57495	0.4077
333.55	0.57412	0.40466
333.65	0.56676	0.40157
333.75	0.56287	0.40197
333.85	0.56566	0.40256
333.95	0.55815	0.40021
334.05	0.53416	0.40011
334.15	0.52358	0.3988
334.25	0.52729	0.39615
334.35	0.53428	0.40109
334.45	0.50641	0.39982
334.55	0.53183	0.40197
334.65	0.51312	0.40398
334.75	0.51556	0.39999
334.85	0.51358	0.38858
334.95	0.48969	0.39133
335.05	0.48168	0.39231
335.15	0.48062	0.38617
335.25	0.48836	0.39165
335.35	0.47942	0.39034
335.45	0.47416	0.38465
335.55	0.49165	0.38545
335.65	0.4887	0.38611
335.75	0.46522	0.38388
335.85	0.47042	0.38434
335.95	0.45482	0.38471
336.05	0.48243	0.38088
336.15	0.5084	0.3845
336.25	0.52084	0.39135
336.35	0.50291	0.38298
336.45	0.47128	0.38488
336.55	0.46074	0.37899
336.65	0.47918	0.3763
336.75	0.51001	0.37811
336.85	0.48835	0.38574
336.95	0.47176	0.38424
337.05	0.48184	0.37953
337.15	0.49994	0.38421
337.25	0.51657	0.37665
337.35	0.50476	0.3747
337.45	0.4942	0.37708
337.55	0.48854	0.37443
337.65	0.46047	0.37457
337.75	0.47728	0.37434
337.85	0.46847	0.37393
337.95	0.49388	0.37308
338.05	0.51539	0.36791
338.15	0.51507	0.37019
338.25	0.50199	0.36613
338.35	0.48983	0.36961
338.45	0.45614	0.37082
338.55	0.46639	0.36557
338.65	0.48986	0.3624
338.75	0.46394	0.36716
338.85	0.4465	0.36732
338.95	0.46015	0.36536
339.05	0.45297	0.36852
339.15	0.45026	0.36871
339.25	0.46634	0.36377
339.35	0.46887	0.36642
339.45	0.47106	0.36678
339.55	0.49846	0.3628
339.65	0.51337	0.36816
339.75	0.50537	0.36705
339.85	0.52077	0.36506
339.95	0.52115	0.36704
340.05	0.48686	0.36946
340.15	0.47087	0.36277
340.25	0.48722	0.35766
340.35	0.47384	0.35521
340.45	0.45606	0.35309
340.55	0.45047	0.35922
340.65	0.44351	0.35682
340.75	0.47829	0.35107
340.85	0.52052	0.35654
340.95	0.50298	0.36193
341.05	0.49017	0.3592
341.15	0.5174	0.35884
341.25	0.49054	0.35341
341.35	0.47013	0.35755
341.45	0.4647	0.36341
341.55	0.4537	0.36098
341.65	0.4334	0.36239
341.75	0.4004	0.35602
341.85	0.41844	0.34945
341.95	0.4349	0.35504
342.05	0.47199	0.36022
342.15	0.47941	0.36035
342.25	0.48117	0.36082
342.35	0.47625	0.36099
342.45	0.46669	0.35225
342.55	0.42506	0.35663
342.65	0.4373	0.35787
342.75	0.47351	0.35156
342.85	0.45391	0.34718
342.95	0.42695	0.34531
343.05	0.41632	0.35556
343.15	0.43715	0.35784
343.25	0.43045	0.35346
343.35	0.42397	0.35641
343.45	0.41469	0.35611
343.55	0.43782	0.35044
343.65	0.45576	0.35036
343.75	0.47181	0.35327
343.85	0.45517	0.35259
343.95	0.45292	0.3502
344.05	0.45915	0.34911
344.15	0.45935	0.34644
344.25	0.46458	0.34534
344.35	0.43518	0.34614
344.45	0.41779	0.34481
344.55	0.43904	0.34519
344.65	0.44098	0.3435
344.75	0.44051	0.34207
344.85	0.47671	0.34324
344.95	0.49076	0.34273
345.05	0.47292	0.34357
345.15	0.47318	0.33887
345.25	0.44484	0.34002
345.35	0.412	0.33866
345.45	0.40369	0.3321
345.55	0.42293	0.33762
345.65	0.40103	0.33926
345.75	0.38705	0.34059
345.85	0.37743	0.34229
345.95	0.40811	0.33897
346.05	0.45509	0.33997
346.15	0.44782	0.33519
346.25	0.43074	0.33368
346.35	0.40711	0.33367
346.45	0.43945	0.33646
346.55	0.45569	0.33669
346.65	0.45162	0.33344
346.75	0.4419	0.33539
346.85	0.4202	0.33936
346.95	0.39239	0.33975
347.05	0.42778	0.33939
347.15	0.45259	0.33885
347.25	0.44696	0.3416
347.35	0.44643	0.34089
347.45	0.44149	0.34433
347.55	0.44425	0.34718
347.65	0.42978	0.34456
347.75	0.42651	0.34541
347.85	0.44057	0.34117
347.95	0.43064	0.33458
348.05	0.39302	0.33285
348.15	0.41864	0.33428
348.25	0.46025	0.33611
348.35	0.44964	0.33146
348.45	0.45301	0.33397
348.55	0.46492	0.33573
348.65	0.46741	0.33427
348.75	0.47379	0.3368
348.85	0.46664	0.32827
348.95	0.50581	0.32443
349.05	0.52915	0.32785
349.15	0.5316	0.33104
349.25	0.53978	0.33035
349.35	0.56301	0.33078
349.45	0.51871	0.33426
349.55	0.49696	0.33108
349.65	0.49186	0.33018
349.75	0.5135	0.33115
349.85	0.54221	0.33245
349.95	0.55176	0.33217
350.05	0.53626	0.33579
350.15	0.52083	0.33302
350.25	0.50145	0.33122
350.35	0.50193	0.32751
350.45	0.50539	0.32596
350.55	0.46831	0.32938
350.65	0.41637	0.32715
350.75	0.39363	0.32881
350.85	0.41512	0.32556
350.95	0.41886	0.32622
351.05	0.4401	0.3322
351.15	0.46446	0.3304
351.25	0.4657	0.32606
351.35	0.46814	0.33207
351.45	0.45842	0.33023
351.55	0.46256	0.32444
351.65	0.46243	0.32182
351.75	0.43912	0.32011
351.85	0.42631	0.32152
351.95	0.42485	0.32844
352.05	0.41328	0.33026
352.15	0.4151	0.32676
352.25	0.42283	0.32756
352.35	0.45085	0.3277
352.45	0.48673	0.32378
352.55	0.52149	0.32789
352.65	0.53483	0.32444
352.75	0.52736	0.31717
352.85	0.50594	0.32454
352.95	0.5	0.32321
353.05	0.51194	0.322
353.15	0.51238	0.32558
353.25	0.50097	0.32299
353.35	0.48645	0.32324
353.45	0.46645	0.32337
353.55	0.44954	0.32785
353.65	0.44473	0.33149
353.75	0.4398	0.33132
353.85	0.43927	0.33259
353.95	0.41003	0.32643
354.05	0.36839	0.32331
354.15	0.37679	0.32582
354.25	0.41487	0.32381
354.35	0.43768	0.32411
354.45	0.43977	0.32242
354.55	0.43353	0.32677
354.65	0.40893	0.32428
354.75	0.41191	0.32379
354.85	0.42145	0.32537
354.95	0.41289	0.31938
355.05	0.38483	0.3234
355.15	0.37121	0.32476
355.25	0.37926	0.32682
355.35	0.3739	0.33003
355.45	0.37508	0.32398
355.55	0.39938	0.32605
355.65	0.40204	0.32547
355.75	0.40514	0.32013
355.85	0.4181	0.31497
355.95	0.42371	0.31361
356.05	0.40515	0.32085
356.15	0.39701	0.31506
356.25	0.38067	0.31366
356.35	0.38515	0.32322
356.45	0.37811	0.32081
356.55	0.3974	0.31829
356.65	0.40615	0.31503
356.75	0.41723	0.30751
356.85	0.45001	0.31426
356.95	0.4534	0.32334
357.05	0.41724	0.32352
357.15	0.40057	0.32366
357.25	0.43419	0.32164
357.35	0.42257	0.32065
357.45	0.43441	0.31448
357.55	0.42122	0.31572
357.65	0.42799	0.31837
357.75	0.43904	0.31777
357.85	0.43716	0.31999
357.95	0.42496	0.32156
358.05	0.42682	0.31952
358.15	0.41287	0.31626
358.25	0.4017	0.31872
358.35	0.39553	0.31768
358.45	0.36584	0.31471
358.55	0.35228	0.31291
358.65	0.33318	0.31115
358.75	0.34795	0.31325
358.85	0.33198	0.31358
358.95	0.33484	0.31336
359.05	0.36002	0.31736
359.15	0.36378	0.3155
359.25	0.36809	0.31117
359.35	0.36857	0.30976
359.45	0.36811	0.31224
359.55	0.36847	0.3135
359.65	0.37858	0.31667
359.75	0.38421	0.31081
359.85	0.37584	0.30955
359.95	0.3669	0.30692
360.05	0.36508	0.31293
360.15	0.35681	0.31625
360.25	0.37781	0.31295
360.35	0.39621	0.31736
360.45	0.38937	0.31759
360.55	0.38832	0.31535
360.65	0.39818	0.31631
360.75	0.42233	0.31691
360.85	0.40612	0.31514
360.95	0.37662	0.31582
361.05	0.38162	0.32037
361.15	0.39874	0.31976
361.25	0.37886	0.31291
361.35	0.35055	0.31344
361.45	0.35306	0.30575
361.55	0.36262	0.30181
361.65	0.35302	0.31001
361.75	0.34735	0.31203
361.85	0.34471	0.31943
361.95	0.34935	0.32565
362.05	0.36474	0.3172
362.15	0.38217	0.31248
362.25	0.36095	0.31184
362.35	0.35175	0.30836
362.45	0.34994	0.31054
362.55	0.36768	0.31011
362.65	0.37473	0.31189
362.75	0.39921	0.30905
362.85	0.40403	0.30542
362.95	0.38852	0.30607
363.05	0.36035	0.31374
363.15	0.3257	0.31495
363.25	0.31435	0.31399
363.35	0.31594	0.31442
363.45	0.34596	0.31755
363.55	0.34911	0.3163
363.65	0.34418	0.31897
363.75	0.35527	0.31554
363.85	0.35806	0.31182
363.95	0.33564	0.31374
364.05	0.36918	0.30952
364.15	0.36784	0.31173
364.25	0.34691	0.31634
364.35	0.35962	0.31471
364.45	0.35176	0.31089
364.55	0.36996	0.31461
364.65	0.3778	0.31332
364.75	0.36548	0.31135
364.85	0.37887	0.31404
364.95	0.39022	0.30922
365.05	0.3813	0.30766
365.15	0.38741	0.3107
365.25	0.35044	0.30803
365.35	0.3093	0.31315
365.45	0.33966	0.31699
365.55	0.35574	0.31667
365.65	0.34555	0.31263
365.75	0.34474	0.30736
365.85	0.34514	0.30149
365.95	0.33151	0.3012
366.05	0.28743	0.30532
366.15	0.2791	0.30209
366.25	0.30717	0.3055
366.35	0.31541	0.30772
366.45	0.31331	0.30395
366.55	0.3219	0.30734
366.65	0.32913	0.31116
366.75	0.35509	0.3091
366.85	0.34065	0.31268
366.95	0.3688	0.31064
367.05	0.40075	0.30207
367.15	0.40844	0.30757
367.25	0.38312	0.30952
367.35	0.35047	0.30146
367.45	0.36154	0.30084
367.55	0.37591	0.29895
367.65	0.36648	0.30072
367.75	0.33976	0.30434
367.85	0.34291	0.2974
367.95	0.36478	0.30509
368.05	0.34851	0.30295
368.15	0.31301	0.29563
368.25	0.31097	0.30188
368.35	0.30629	0.30063
368.45	0.3136	0.29182
368.55	0.332	0.29361
368.65	0.3474	0.28715
368.75	0.35297	0.29035
368.85	0.3657	0.29586
368.95	0.38215	0.30497
369.05	0.37258	0.30605
369.15	0.38203	0.30469
369.25	0.36975	0.30848
369.35	0.34277	0.30614
369.45	0.34018	0.30317
369.55	0.32879	0.30226
369.65	0.32564	0.29764
369.75	0.33408	0.29865
369.85	0.34407	0.30014
369.95	0.35795	0.29451
370.05	0.37382	0.29568
370.15	0.37293	0.29579
370.25	0.37622	0.29365
370.35	0.36822	0.28728
370.45	0.33906	0.29037
370.55	0.32631	0.28905
370.65	0.326	0.29182
370.75	0.34691	0.29608
370.85	0.35954	0.29622
370.95	0.35375	0.29728
371.05	0.34518	0.29363
371.15	0.35105	0.29068
371.25	0.34766	0.29481
371.35	0.32828	0.29652
371.45	0.29652	0.29985
371.55	0.30484	0.29883
371.65	0.3279	0.28881
371.75	0.32702	0.28728
371.85	0.35387	0.28583
371.95	0.35718	0.28881
372.05	0.31454	0.29355
372.15	0.27274	0.29897
372.25	0.28512	0.29159
372.35	0.29085	0.29123
372.45	0.2987	0.28955
372.55	0.31959	0.28026
372.65	0.31073	0.28262
372.75	0.31702	0.28648
372.85	0.31912	0.28546
372.95	0.324	0.28451
373.05	0.33638	0.28682
373.15	0.35628	0.28129
373.25	0.36218	0.28279
373.35	0.36372	0.2851
373.45	0.34209	0.28612
373.55	0.34354	0.28288
373.65	0.32653	0.28935
373.75	0.29522	0.28963
373.85	0.28874	0.28998
373.95	0.29042	0.29126
374.05	0.2931	0.2859
374.15	0.3097	0.28376
374.25	0.32748	0.286
374.35	0.32309	0.28118
374.45	0.33435	0.27891
374.55	0.30881	0.28305
374.65	0.2938	0.28622
374.75	0.29637	0.28641
374.85	0.30107	0.28652
374.95	0.33226	0.29133
375.05	0.3551	0.29808
375.15	0.3451	0.29486
375.25	0.35502	0.28926
375.35	0.37668	0.29275
375.45	0.39329	0.29091
375.55	0.37939	0.28876
375.65	0.36419	0.2831
375.75	0.35137	0.28005
375.85	0.33965	0.28015
375.95	0.32497	0.27836
376.05	0.32171	0.27941
376.15	0.30621	0.27694
376.25	0.29833	0.27744
376.35	0.3025	0.28325
376.45	0.29049	0.27691
376.55	0.29745	0.27894
376.65	0.3186	0.27973
376.75	0.31366	0.27271
376.85	0.28928	0.27423
376.95	0.30101	0.26837
377.05	0.30277	0.27562
377.15	0.30693	0.27851
377.25	0.31343	0.27612
377.35	0.32384	0.27568
377.45	0.33591	0.26824
377.55	0.34185	0.2691
377.65	0.32005	0.27096
377.75	0.29952	0.26873
377.85	0.28687	0.27339
377.95	0.26226	0.27181
378.05	0.25829	0.27082
378.15	0.2653	0.26518
378.25	0.27652	0.26833
378.35	0.30169	0.27333
378.45	0.33621	0.27102
378.55	0.34591	0.27885
378.65	0.36359	0.27149
378.75	0.36504	0.27207
378.85	0.35447	0.27263
378.95	0.37879	0.27653
379.05	0.37616	0.2779
379.15	0.34242	0.2731
379.25	0.32181	0.27203
379.35	0.29899	0.27149
379.45	0.28109	0.26695
379.55	0.28209	0.26723
379.65	0.27515	0.26265
379.75	0.28612	0.26236
379.85	0.30892	0.26139
379.95	0.33979	0.25885
380.05	0.3639	0.26264
380.15	0.35793	0.26446
380.25	0.33948	0.27097
380.35	0.33664	0.26841
380.45	0.34291	0.25613
380.55	0.33815	0.25508
380.65	0.34582	0.25792
380.75	0.33435	0.25805
380.85	0.33813	0.26284
380.95	0.36222	0.26254
381.05	0.34885	0.26317
381.15	0.35992	0.26188
381.25	0.3578	0.26093
381.35	0.3703	0.26189
381.45	0.40022	0.27067
381.55	0.38712	0.27315
381.65	0.36567	0.26428
381.75	0.35	0.26813
381.85	0.33448	0.26928
381.95	0.32694	0.26631
382.05	0.33876	0.27379
382.15	0.30778	0.27457
382.25	0.29542	0.26692
382.35	0.30546	0.26816
382.45	0.34566	0.26663
382.55	0.38157	0.26227
382.65	0.40249	0.26124
382.75	0.40542	0.25762
382.85	0.38071	0.2502
382.95	0.36526	0.2604
383.05	0.34716	0.26009
383.15	0.35365	0.25757
383.25	0.32946	0.26022
383.35	0.3195	0.25996
383.45	0.33315	0.25949
383.55	0.35269	0.25874
383.65	0.32892	0.26532
383.75	0.31758	0.26627
383.85	0.31722	0.26467
383.95	0.32683	0.26274
384.05	0.33413	0.26109
384.15	0.3248	0.26179
384.25	0.34528	0.25785
384.35	0.35251	0.25632
384.45	0.34705	0.25877
384.55	0.33498	0.25896
384.65	0.31527	0.26301
384.75	0.30625	0.25752
384.85	0.29056	0.25369
384.95	0.29087	0.25751
385.05	0.32004	0.25638
385.15	0.3228	0.25855
385.25	0.32514	0.26097
385.35	0.3578	0.25436
385.45	0.32491	0.25422
385.55	0.31153	0.25635
385.65	0.2989	0.2539
385.75	0.27723	0.25732
385.85	0.2815	0.26239
385.95	0.32059	0.25825
386.05	0.32544	0.2534
386.15	0.31164	0.25239
386.25	0.33519	0.24879
386.35	0.31162	0.24483
386.45	0.31953	0.24769
386.55	0.31481	0.24814
386.65	0.31105	0.24902
386.75	0.28815	0.25308
386.85	0.27969	0.25151
386.95	0.28093	0.2512
387.05	0.27982	0.24986
387.15	0.24856	0.25079
387.25	0.24759	0.25193
387.35	0.28148	0.25332
387.45	0.28666	0.25012
387.55	0.29408	0.24804
387.65	0.28912	0.2516
387.75	0.2741	0.24932
387.85	0.26408	0.25267
387.95	0.28632	0.25357
388.05	0.28527	0.25392
388.15	0.28426	0.25292
388.25	0.30805	0.25471
388.35	0.31154	0.25103
388.45	0.30395	0.2502
388.55	0.28085	0.24469
388.65	0.27376	0.24485
388.75	0.27777	0.24603
388.85	0.26944	0.24424
388.95	0.25914	0.24799
389.05	0.25553	0.25124
389.15	0.25584	0.25087
389.25	0.2424	0.2527
389.35	0.2564	0.25344
389.45	0.26989	0.24636
389.55	0.2646	0.24403
389.65	0.26873	0.2421
389.75	0.26875	0.24325
389.85	0.26752	0.24732
389.95	0.25806	0.25176
390.05	0.23071	0.25247
390.15	0.2486	0.25285
390.25	0.26674	0.25394
390.35	0.26978	0.24862
390.45	0.26236	0.25119
390.55	0.22928	0.25199
390.65	0.2334	0.25103
390.75	0.23646	0.25025
390.85	0.22587	0.24514
390.95	0.22845	0.24591
391.05	0.2488	0.24428
391.15	0.23653	0.24449
391.25	0.23046	0.24447
391.35	0.2247	0.23609
391.45	0.22777	0.24126
391.55	0.2421	0.24153
391.65	0.22738	0.24173
391.75	0.22228	0.24466
391.85	0.23158	0.24032
391.95	0.24791	0.24464
392.05	0.27182	0.24717
392.15	0.2754	0.24751
392.25	0.23288	0.25239
392.35	0.21787	0.25313
392.45	0.22653	0.25086
392.55	0.20147	0.24813
392.65	0.2089	0.24764
392.75	0.22843	0.24041
392.85	0.27022	0.23384
392.95	0.27906	0.2365
393.05	0.2856	0.23213
393.15	0.27497	0.23728
393.25	0.2685	0.24016
393.35	0.23672	0.23934
393.45	0.23211	0.24044
393.55	0.25569	0.23154
393.65	0.24676	0.23107
393.75	0.23048	0.2339
393.85	0.22257	0.23111
393.95	0.23304	0.23977
394.05	0.22429	0.24098
394.15	0.22731	0.23934
394.25	0.23487	0.23836
394.35	0.2385	0.23117
394.45	0.24448	0.2317
394.55	0.26417	0.23694
394.65	0.24899	0.23342
394.75	0.24424	0.23332
394.85	0.25982	0.23369
394.95	0.25828	0.23399
395.05	0.25981	0.23053
395.15	0.2314	0.23387
395.25	0.24228	0.24049
395.35	0.24725	0.23379
395.45	0.22724	0.23287
395.55	0.23083	0.23586
395.65	0.22167	0.23326
395.75	0.20474	0.2287
395.85	0.22178	0.23258
395.95	0.24635	0.23363
396.05	0.23263	0.22759
396.15	0.24429	0.23214
396.25	0.2293	0.23178
396.35	0.21394	0.23382
396.45	0.2236	0.23682
396.55	0.2572	0.22463
396.65	0.2327	0.23002
396.75	0.22943	0.23508
396.85	0.25282	0.2371
396.95	0.2799	0.23705
397.05	0.29246	0.23083
397.15	0.25214	0.23179
397.25	0.25246	0.23316
397.35	0.237	0.23481
397.45	0.23866	0.23229
397.55	0.23852	0.2348
397.65	0.24356	0.23442
397.75	0.22865	0.22861
397.85	0.24429	0.23324
397.95	0.26568	0.23167
398.05	0.24345	0.22466
398.15	0.22609	0.22847
398.25	0.22138	0.22922
398.35	0.21207	0.22616
398.45	0.25184	0.22666
398.55	0.25965	0.22541
398.65	0.24116	0.22629
398.75	0.23244	0.2336
398.85	0.21494	0.23117
398.95	0.21758	0.22809
399.05	0.22094	0.22962
399.15	0.25066	0.22166
399.25	0.26402	0.21951
399.35	0.23764	0.22145
399.45	0.23744	0.21815
399.55	0.2603	0.2209
399.65	0.26492	0.2228
399.75	0.29907	0.2195
399.85	0.2951	0.22
399.95	0.28438	0.22164
400.05	0.27835	0.22352
400.15	0.27611	0.22193
400.25	0.24637	0.2225
400.35	0.23189	0.22159
400.45	0.21581	0.22136
400.55	0.21933	0.22013
400.65	0.23684	0.22157
400.75	0.22974	0.22318
400.85	0.24203	0.21827
400.95	0.24113	0.21638
401.05	0.20501	0.22704
401.15	0.20988	0.22349
401.25	0.21923	0.21694
401.35	0.21642	0.21991
401.45	0.22651	0.22271
401.55	0.23751	0.22639
401.65	0.26046	0.21973
401.75	0.25753	0.21631
401.85	0.25023	0.22076
401.95	0.24006	0.22196
402.05	0.23838	0.22148
402.15	0.22624	0.22125
402.25	0.21627	0.22019
402.35	0.22635	0.21326
402.45	0.20543	0.21585
402.55	0.17401	0.22407
402.65	0.18322	0.215
402.75	0.18287	0.21707
402.85	0.17957	0.22014
402.95	0.19022	0.21971
403.05	0.2082	0.21889
403.15	0.1997	0.21933
403.25	0.20221	0.21997
403.35	0.2271	0.21458
403.45	0.23993	0.21837
403.55	0.22482	0.21471
403.65	0.20751	0.21782
403.75	0.19383	0.22388
403.85	0.20613	0.21277
403.95	0.22031	0.21264
404.05	0.24053	0.21635
404.15	0.23356	0.21556
404.25	0.21775	0.2136
404.35	0.20391	0.21286
404.45	0.18562	0.21654
404.55	0.19587	0.21248
404.65	0.22669	0.21053
404.75	0.24145	0.21249
404.85	0.25183	0.21344
404.95	0.24328	0.21398
405.05	0.224	0.21208
405.15	0.20091	0.20966
405.25	0.19589	0.20992
405.35	0.20192	0.2148
405.45	0.2081	0.2173
405.55	0.18993	0.21768
405.65	0.18199	0.21524
405.75	0.21602	0.21907
405.85	0.21776	0.22263
405.95	0.19881	0.22255
406.05	0.19126	0.21491
406.15	0.19195	0.2144
406.25	0.21634	0.21784
406.35	0.20862	0.21526
406.45	0.1881	0.20723
406.55	0.19854	0.20666
406.65	0.19908	0.21218
406.75	0.19473	0.21059
406.85	0.21607	0.21168
406.95	0.21417	0.21454
407.05	0.21176	0.20867
407.15	0.22347	0.20941
407.25	0.21818	0.21314
407.35	0.24103	0.2138
407.45	0.25052	0.21588
407.55	0.1946	0.21396
407.65	0.19308	0.21167
407.75	0.21967	0.20873
407.85	0.21953	0.20641
407.95	0.21145	0.20518
408.05	0.21053	0.20583
408.15	0.21967	0.20939
408.25	0.22863	0.20604
408.35	0.19281	0.20511
408.45	0.175	0.20765
408.55	0.17093	0.20248
408.65	0.15441	0.2074
408.75	0.18752	0.20893
408.85	0.2064	0.20962
408.95	0.18909	0.20973
409.05	0.18226	0.20844
409.15	0.16664	0.20697
409.25	0.15476	0.20361
409.35	0.15874	0.20629
409.45	0.17546	0.20468
409.55	0.19612	0.20602
409.65	0.21216	0.20485
409.75	0.20307	0.20637
409.85	0.21036	0.20964
409.95	0.20186	0.20443
410.05	0.18511	0.20508
410.15	0.20847	0.20738
410.25	0.19728	0.20114
410.35	0.18395	0.20676
410.45	0.18899	0.20441
410.55	0.18302	0.2026
410.65	0.1657	0.20379
410.75	0.18776	0.20511
410.85	0.18593	0.20707
410.95	0.17488	0.20706
411.05	0.17094	0.20619
411.15	0.14562	0.19846
411.25	0.14179	0.2018
411.35	0.16671	0.20155
411.45	0.22661	0.1987
411.55	0.23987	0.2006
411.65	0.2326	0.19876
411.75	0.18208	0.19529
411.85	0.1638	0.19769
411.95	0.16433	0.19445
412.05	0.14622	0.20041
412.15	0.16785	0.20229
412.25	0.17213	0.19891
412.35	0.15695	0.19353
412.45	0.1559	0.1962
412.55	0.18315	0.20192
412.65	0.1871	0.19866
412.75	0.17445	0.2023
412.85	0.15268	0.20348
412.95	0.17476	0.20053
413.05	0.19152	0.20178
413.15	0.22467	0.20018
413.25	0.20254	0.19727
413.35	0.21816	0.2002
413.45	0.22955	0.19866
413.55	0.20089	0.19608
413.65	0.21458	0.20014
413.75	0.21495	0.20361
413.85	0.19645	0.19949
413.95	0.21027	0.19678
414.05	0.22512	0.19742
414.15	0.2329	0.19813
414.25	0.22254	0.19956
414.35	0.20987	0.19941
414.45	0.1858	0.20085
414.55	0.17209	0.19569
414.65	0.17627	0.1879
414.75	0.18708	0.1948
414.85	0.18519	0.20004
414.95	0.18887	0.19713
415.05	0.20776	0.20179
415.15	0.19703	0.1949
415.25	0.17476	0.1912
415.35	0.13685	0.1945
415.45	0.13887	0.2002
415.55	0.16168	0.19573
415.65	0.18369	0.1943
415.75	0.15987	0.19629
415.85	0.17729	0.19006
415.95	0.19691	0.19454
416.05	0.21657	0.19172
416.15	0.24051	0.18551
416.25	0.22437	0.19153
416.35	0.19698	0.19539
416.45	0.18727	0.19245
416.55	0.19616	0.19228
416.65	0.2084	0.19607
416.75	0.2329	0.19411
416.85	0.1928	0.19456
416.95	0.17028	0.19626
417.05	0.16687	0.19024
417.15	0.15168	0.1936
417.25	0.13663	0.18984
417.35	0.14676	0.18751
417.45	0.15037	0.18904
417.55	0.1556	0.18442
417.65	0.17047	0.18912
417.75	0.18228	0.18709
417.85	0.17289	0.1822
417.95	0.15667	0.18811
418.05	0.15572	0.18975
418.15	0.17275	0.18219
418.25	0.17906	0.18593
418.35	0.17627	0.18797
418.45	0.16874	0.183
418.55	0.14708	0.18582
418.65	0.14038	0.18521
418.75	0.14181	0.17792
418.85	0.16681	0.18323
418.95	0.18574	0.1857
419.05	0.18788	0.18598
419.15	0.1772	0.19245
419.25	0.16398	0.18743
419.35	0.1524	0.18348
419.45	0.16292	0.18888
419.55	0.16296	0.1884
419.65	0.15485	0.18128
419.75	0.1734	0.18169
419.85	0.1922	0.18489
419.95	0.16415	0.18976
420.05	0.1243	0.19007
420.15	0.11621	0.18888
420.25	0.12119	0.18599
420.35	0.12494	0.19155
420.45	0.13143	0.18564
420.55	0.13758	0.18352
420.65	0.10817	0.18224
420.75	0.09589	0.18113
420.85	0.10147	0.18308
420.95	0.10155	0.18558
421.05	0.1052	0.18282
421.15	0.11152	0.17969
421.25	0.10999	0.17532
421.35	0.10336	0.17358
421.45	0.09804	0.17601
421.55	0.08929	0.17661
421.65	0.10047	0.1754
421.75	0.09355	0.17184
421.85	0.12376	0.17861
421.95	0.12508	0.17697
422.05	0.11964	0.17741
422.15	0.11648	0.17416
422.25	0.11197	0.17819
422.35	0.09999	0.17926
422.45	0.09865	0.17737
422.55	0.09212	0.18624
422.65	0.10377	0.18382
422.75	0.12326	0.17541
422.85	0.13709	0.17416
422.95	0.14281	0.17535
423.05	0.12325	0.17296
423.15	0.1512	0.17537
423.25	0.16431	0.17923
423.35	0.17344	0.17257
423.45	0.16283	0.17185
423.55	0.1417	0.17915
423.65	0.13605	0.17228
423.75	0.14817	0.17387
423.85	0.12761	0.17291
423.95	0.12528	0.17399
424.05	0.13226	0.1744
424.15	0.13127	0.17691
424.25	0.1081	0.17405
424.35	0.10156	0.17142
424.45	0.08835	0.17994
424.55	0.08849	0.17896
424.65	0.11403	0.17581
424.75	0.12245
424.85	0.10622
424.95	0.11194
425.05	0.12071
425.15	0.11814
425.25	0.13226
425.35	0.12705
425.45	0.12881
425.55	0.1464
425.65	0.14176
425.75	0.12835
425.85	0.12634
425.95	0.11473
426.05	0.12373
426.15	0.10506
426.25	0.11812
426.35	0.11009
426.45	0.09558
426.55	0.11465
426.65	0.13988
426.75	0.13351
426.85	0.13141
426.95	0.14537
427.05	0.11746
427.15	0.12267
427.25	0.12199
427.35	0.12561
427.45	0.12325
427.55	0.09191
427.65	0.065
427.75	0.06561
427.85	0.03405
427.95	0.04755
428.05	0.06876
428.15	0.06559
428.25	0.06861
428.35	0.05927
428.45	0.0741
428.55	0.09235
428.65	0.10654
428.75	0.11713
428.85	0.08873
428.95	0.10349
429.05	0.09075
429.15	0.06945
429.25	0.04578
429.35	0.0421
429.45	0.0547
429.55	0.05192
429.65	0.06308
429.75	0.06908
429.85	0.07007
429.95	0.08957
430.05	0.11606
430.15	0.10715
430.25	0.09702
430.35	0.09363
430.45	0.08303
430.55	0.06103
430.65	0.04661
430.75	0.04338
430.85	0.05655
430.95	0.05673
431.05	0.05945
431.15	0.09407
431.25	0.08452
431.35	0.09527
431.45	0.08135
431.55	0.05349
431.65	0.06498
431.75	0.05314
431.85	0.05345
431.95	0.06375
432.05	0.07985
432.15	0.07174
432.25	0.07226
432.35	0.05416
432.45	0.05024
432.55	0.05438
432.65	0.055
432.75	0.07309
432.85	0.10492
432.95	0.08485
433.05	0.08387
433.15	0.10418
433.25	0.11115
433.35	0.12085
433.45	0.06865
433.55	0.08096
433.65	0.12108
433.75	0.13159
433.85	0.1292
433.95	0.11536
434.05	0.09845
434.15	0.10016
434.25	0.10585

## Sheet: Fig. 3a
2 Theta (o)	100 oC	200 oC (10 min)	200 oC (20 min)	200 oC (30 min)	200 oC (40 min)	200 oC (50 min)
10.023	1687	1236	1338	1343	1364	1364
10.049	1679	1239	1259	1291	1265	1313
10.075	1750	1262	1310	1326	1329	1428
10.101	1652	1280	1277	1325	1337	1348
10.127	1716	1300	1320	1274	1330	1348
10.153	1622	1319	1312	1267	1276	1360
10.179	1615	1296	1328	1280	1284	1350
10.205	1595	1295	1276	1377	1320	1343
10.231	1648	1295	1350	1275	1329	1319
10.257	1611	1296	1293	1269	1366	1301
10.283	1595	1326	1333	1340	1348	1291
10.309	1540	1310	1337	1285	1342	1319
10.335	1594	1371	1277	1272	1324	1285
10.361	1586	1397	1322	1336	1313	1344
10.387	1624	1276	1276	1368	1284	1296
10.413	1659	1273	1295	1312	1301	1305
10.439	1648	1291	1352	1281	1328	1395
10.465	1614	1340	1237	1397	1312	1431
10.491	1590	1373	1291	1302	1310	1383
10.517	1704	1307	1261	1294	1318	1326
10.543	1646	1297	1275	1349	1275	1325
10.569	1612	1312	1323	1359	1304	1268
10.595	1654	1277	1278	1358	1328	1308
10.621	1585	1295	1251	1355	1407	1320
10.647	1584	1292	1229	1304	1344	1252
10.673	1611	1308	1261	1313	1307	1318
10.699	1658	1351	1278	1315	1291	1386
10.725	1614	1341	1322	1345	1302	1338
10.751	1615	1305	1310	1268	1356	1329
10.777	1655	1314	1356	1304	1316	1323
10.803	1636	1324	1372	1315	1319	1355
10.829	1610	1296	1323	1348	1303	1313
10.855	1620	1329	1289	1309	1321	1281
10.881	1608	1357	1334	1292	1300	1329
10.907	1579	1369	1341	1301	1314	1330
10.933	1608	1368	1253	1275	1320	1401
10.959	1634	1332	1278	1326	1281	1372
10.985	1624	1320	1375	1302	1272	1314
11.011	1592	1341	1356	1329	1313	1305
11.037	1666	1329	1307	1310	1332	1381
11.063	1685	1278	1327	1338	1364	1394
11.089	1597	1295	1318	1354	1369	1373
11.115	1598	1351	1305	1333	1324	1369
11.141	1607	1376	1315	1317	1341	1336
11.167	1570	1347	1344	1292	1386	1350
11.193	1584	1362	1340	1311	1388	1335
11.219	1590	1303	1350	1369	1345	1308
11.245	1624	1269	1384	1328	1289	1318
11.271	1616	1314	1342	1299	1299	1355
11.297	1559	1316	1291	1335	1291	1391
11.323	1618	1307	1294	1328	1297	1312
11.349	1656	1352	1276	1311	1347	1305
11.375	1617	1386	1254	1353	1343	1351
11.401	1607	1357	1276	1362	1339	1346
11.427	1642	1307	1289	1304	1353	1372
11.453	1639	1261	1291	1292	1303	1357
11.479	1587	1287	1332	1306	1288	1330
11.505	1557	1308	1335	1326	1348	1332
11.531	1560	1302	1331	1314	1341	1362
11.557	1609	1324	1357	1294	1326	1389
11.583	1587	1338	1297	1331	1317	1377
11.609	1599	1341	1263	1350	1337	1318
11.635	1599	1278	1296	1333	1322	1348
11.661	1620	1287	1336	1345	1294	1349
11.687	1673	1330	1295	1324	1358	1344
11.713	1603	1360	1311	1267	1354	1318
11.739	1570	1330	1330	1249	1390	1317
11.765	1622	1299	1326	1353	1387	1358
11.791	1590	1309	1405	1350	1387	1350
11.817	1599	1324	1313	1328	1340	1286
11.843	1582	1294	1307	1326	1377	1302
11.869	1586	1292	1325	1319	1367	1334
11.895	1606	1263	1311	1322	1341	1321
11.921	1535	1289	1258	1336	1343	1322
11.947	1574	1336	1274	1309	1347	1369
11.973	1549	1316	1300	1268	1360	1363
11.999	1527	1291	1292	1333	1355	1344
12.025	1592	1293	1280	1343	1304	1365
12.051	1617	1300	1266	1350	1338	1338
12.077	1618	1311	1323	1366	1361	1350
12.103	1592	1308	1317	1323	1334	1349
12.129	1541	1309	1355	1386	1353	1340
12.155	1564	1296	1321	1381	1339	1353
12.181	1580	1314	1345	1374	1397	1381
12.207	1590	1360	1277	1325	1402	1346
12.233	1599	1327	1302	1308	1372	1395
12.259	1551	1349	1303	1318	1323	1300
12.285	1522	1350	1328	1419	1298	1371
12.311	1589	1318	1337	1379	1331	1335
12.337	1558	1359	1366	1365	1295	1266
12.363	1534	1308	1325	1352	1336	1300
12.389	1567	1337	1381	1319	1317	1359
12.415	1628	1311	1303	1338	1367	1367
12.441	1554	1289	1320	1331	1359	1304
12.467	1638	1334	1314	1326	1371	1315
12.493	1611	1345	1269	1379	1377	1291
12.519	1574	1326	1304	1255	1322	1332
12.545	1543	1326	1352	1302	1310	1353
12.571	1518	1361	1251	1370	1332	1357
12.597	1603	1310	1322	1264	1361	1299
12.623	1528	1350	1324	1329	1307	1397
12.649	1563	1267	1335	1331	1304	1295
12.675	1576	1408	1384	1401	1317	1302
12.701	1583	1299	1402	1304	1359	1342
12.727	1629	1381	1383	1347	1350	1337
12.753	1564	1325	1321	1379	1347	1345
12.779	1524	1304	1305	1382	1370	1391
12.805	1570	1397	1343	1259	1387	1365
12.831	1573	1345	1340	1324	1383	1309
12.857	1565	1374	1378	1336	1341	1446
12.883	1505	1342	1365	1352	1332	1362
12.909	1559	1254	1311	1384	1367	1363
12.935	1589	1371	1317	1369	1323	1337
12.961	1552	1296	1250	1346	1317	1414
12.987	1548	1371	1299	1305	1367	1329
13.013	1574	1345	1335	1356	1366	1315
13.039	1574	1320	1329	1413	1370	1334
13.065	1600	1273	1316	1350	1368	1398
13.091	1531	1316	1335	1371	1380	1343
13.117	1568	1343	1367	1392	1403	1420
13.143	1508	1376	1355	1298	1348	1385
13.169	1526	1313	1314	1382	1344	1312
13.195	1499	1329	1314	1403	1378	1311
13.221	1567	1352	1278	1361	1382	1266
13.247	1540	1398	1342	1391	1355	1317
13.273	1525	1371	1362	1314	1359	1359
13.299	1508	1360	1387	1285	1372	1376
13.325	1531	1412	1396	1353	1337	1405
13.351	1513	1391	1354	1411	1324	1392
13.377	1524	1340	1329	1396	1310	1390
13.403	1558	1331	1352	1425	1367	1380
13.429	1548	1368	1345	1338	1425	1365
13.455	1532	1350	1286	1366	1401	1337
13.481	1447	1369	1340	1409	1380	1431
13.507	1464	1360	1365	1429	1340	1411
13.533	1492	1350	1372	1388	1360	1387
13.559	1523	1319	1363	1379	1355	1355
13.585	1500	1294	1323	1368	1365	1390
13.611	1547	1313	1369	1307	1357	1364
13.637	1536	1329	1347	1299	1298	1354
13.663	1559	1335	1326	1353	1316	1347
13.689	1500	1324	1367	1366	1339	1319
13.715	1474	1288	1382	1385	1346	1340
13.741	1526	1338	1371	1408	1368	1307
13.767	1532	1356	1365	1355	1328	1334
13.793	1553	1338	1355	1328	1311	1365
13.819	1598	1346	1382	1350	1302	1337
13.845	1573	1346	1351	1357	1357	1327
13.871	1515	1329	1281	1372	1349	1326
13.897	1463	1293	1321	1357	1316	1337
13.923	1485	1315	1353	1340	1345	1318
13.949	1556	1343	1318	1339	1389	1332
13.975	1540	1325	1283	1330	1394	1344
14.001	1516	1322	1311	1348	1365	1315
14.027	1520	1363	1343	1319	1358	1383
14.053	1549	1386	1330	1294	1367	1414
14.079	1550	1346	1321	1352	1382	1315
14.105	1500	1322	1329	1356	1354	1301
14.131	1538	1316	1358	1328	1349	1375
14.157	1567	1327	1334	1379	1330	1419
14.183	1564	1339	1349	1396	1330	1412
14.209	1532	1337	1380	1373	1360	1389
14.235	1509	1324	1334	1398	1356	1399
14.261	1539	1310	1318	1357	1351	1333
14.287	1518	1336	1352	1306	1359	1334
14.313	1510	1308	1307	1330	1379	1313
14.339	1519	1309	1325	1407	1359	1301
14.365	1491	1318	1360	1379	1342	1347
14.391	1452	1345	1349	1367	1315	1364
14.417	1478	1348	1326	1378	1300	1330
14.443	1482	1345	1285	1390	1295	1374
14.469	1478	1326	1320	1351	1316	1363
14.495	1511	1299	1344	1389	1326	1357
14.521	1528	1327	1340	1386	1371	1350
14.547	1533	1296	1340	1405	1302	1336
14.573	1443	1313	1284	1387	1400	1335
14.599	1486	1311	1306	1355	1397	1370
14.625	1542	1312	1348	1352	1402	1390
14.651	1552	1358	1367	1361	1351	1365
14.677	1578	1376	1364	1394	1376	1367
14.703	1503	1382	1347	1337	1349	1366
14.729	1508	1345	1398	1348	1353	1326
14.755	1534	1317	1384	1316	1396	1365
14.781	1478	1376	1369	1341	1364	1334
14.807	1542	1377	1334	1347	1340	1394
14.833	1530	1318	1378	1372	1315	1405
14.859	1519	1349	1325	1330	1363	1383
14.885	1596	1317	1352	1334	1354	1314
14.911	1533	1357	1345	1366	1398	1422
14.937	1545	1360	1439	1412	1337	1401
14.963	1528	1316	1406	1382	1349	1363
14.989	1499	1320	1341	1324	1375	1370
15.015	1533	1356	1327	1338	1366	1300
15.041	1497	1331	1422	1350	1337	1399
15.067	1527	1307	1389	1386	1409	1399
15.093	1508	1308	1328	1422	1341	1368
15.119	1520	1337	1418	1346	1386	1366
15.145	1472	1299	1304	1344	1411	1401
15.171	1439	1376	1319	1386	1347	1410
15.197	1519	1379	1356	1430	1402	1358
15.223	1490	1382	1331	1277	1395	1391
15.249	1581	1284	1308	1398	1322	1375
15.275	1470	1325	1357	1332	1338	1411
15.301	1469	1323	1346	1341	1286	1368
15.327	1519	1332	1274	1323	1341	1347
15.353	1466	1370	1371	1436	1407	1384
15.379	1457	1354	1352	1399	1389	1324
15.405	1545	1335	1305	1355	1354	1365
15.431	1429	1307	1318	1443	1290	1259
15.457	1505	1340	1281	1368	1286	1271
15.483	1538	1330	1336	1418	1369	1344
15.509	1510	1289	1381	1321	1363	1317
15.535	1466	1335	1349	1361	1346	1272
15.561	1496	1295	1389	1402	1313	1411
15.587	1487	1330	1323	1313	1376	1375
15.613	1538	1365	1331	1438	1392	1446
15.639	1429	1341	1365	1332	1416	1445
15.665	1442	1331	1337	1372	1362	1313
15.691	1505	1326	1309	1385	1323	1308
15.717	1472	1329	1339	1366	1417	1366
15.743	1479	1325	1329	1351	1389	1371
15.769	1524	1344	1387	1384	1384	1345
15.795	1515	1333	1389	1336	1454	1420
15.821	1461	1331	1380	1364	1345	1375
15.847	1555	1295	1373	1391	1404	1309
15.873	1563	1271	1353	1344	1352	1376
15.899	1498	1285	1349	1350	1336	1381
15.925	1532	1309	1323	1364	1349	1347
15.951	1498	1370	1370	1348	1346	1342
15.977	1470	1361	1357	1333	1312	1365
16.003	1531	1338	1341	1352	1354	1349
16.029	1558	1344	1351	1373	1388	1384
16.055	1493	1339	1402	1372	1361	1348
16.081	1441	1337	1368	1358	1338	1371
16.107	1495	1318	1311	1429	1384	1356
16.133	1512	1326	1312	1387	1366	1320
16.159	1518	1331	1362	1400	1309	1342
16.185	1495	1365	1467	1403	1295	1346
16.211	1486	1358	1427	1373	1335	1356
16.237	1457	1297	1390	1343	1380	1363
16.263	1459	1338	1416	1353	1381	1340
16.289	1440	1332	1333	1360	1367	1367
16.315	1455	1344	1339	1390	1435	1370
16.341	1509	1370	1369	1406	1425	1371
16.367	1488	1381	1300	1401	1370	1382
16.393	1512	1408	1337	1396	1392	1390
16.419	1530	1397	1398	1409	1387	1409
16.445	1487	1380	1367	1372	1402	1387
16.471	1487	1359	1344	1389	1447	1370
16.497	1541	1347	1373	1375	1448	1364
16.523	1539	1350	1374	1330	1443	1374
16.549	1500	1321	1362	1374	1406	1393
16.575	1515	1295	1380	1412	1401	1402
16.601	1483	1328	1353	1432	1412	1403
16.627	1490	1368	1361	1418	1363	1371
16.653	1512	1335	1402	1408	1350	1379
16.679	1423	1301	1387	1408	1368	1415
16.705	1399	1327	1387	1369	1381	1406
16.731	1419	1312	1397	1400	1380	1389
16.757	1412	1294	1350	1430	1380	1384
16.783	1431	1324	1358	1403	1365	1383
16.809	1451	1330	1428	1395	1339	1395
16.835	1452	1344	1377	1360	1381	1380
16.861	1479	1320	1341	1368	1370	1375
16.887	1474	1310	1365	1338	1380	1437
16.913	1496	1312	1372	1315	1370	1382
16.939	1505	1353	1324	1378	1315	1346
16.965	1520	1371	1334	1405	1323	1357
16.991	1510	1373	1355	1381	1364	1388
17.017	1495	1352	1330	1365	1358	1378
17.043	1435	1363	1354	1344	1287	1362
17.069	1432	1321	1334	1417	1277	1405
17.095	1482	1308	1303	1420	1376	1415
17.121	1532	1352	1320	1376	1357	1352
17.147	1496	1340	1307	1351	1360	1364
17.173	1475	1341	1316	1334	1348	1382
17.199	1485	1327	1359	1377	1330	1403
17.225	1498	1329	1328	1351	1352	1333
17.251	1499	1389	1343	1332	1369	1368
17.277	1450	1345	1317	1334	1395	1358
17.303	1417	1308	1343	1369	1348	1368
17.329	1438	1312	1328	1412	1347	1364
17.355	1470	1311	1350	1387	1350	1356
17.381	1521	1260	1297	1382	1407	1376
17.407	1493	1235	1328	1407	1401	1379
17.433	1426	1360	1384	1347	1323	1284
17.459	1533	1374	1339	1309	1309	1345
17.485	1468	1412	1359	1339	1397	1382
17.511	1458	1343	1302	1354	1410	1380
17.537	1453	1336	1290	1383	1389	1380
17.563	1461	1344	1380	1401	1414	1340
17.589	1429	1300	1337	1348	1338	1351
17.615	1452	1319	1336	1317	1286	1373
17.641	1512	1384	1328	1329	1407	1453
17.667	1466	1348	1331	1391	1375	1357
17.693	1511	1302	1330	1434	1362	1311
17.719	1406	1300	1337	1387	1385	1354
17.745	1458	1347	1355	1395	1388	1342
17.771	1458	1365	1434	1373	1376	1356
17.797	1426	1354	1393	1344	1323	1327
17.823	1428	1345	1261	1375	1314	1361
17.849	1507	1309	1357	1394	1326	1345
17.875	1445	1259	1351	1311	1337	1340
17.901	1452	1329	1318	1406	1339	1361
17.927	1419	1264	1406	1386	1318	1292
17.953	1434	1335	1298	1301	1370	1377
17.979	1406	1341	1361	1465	1390	1364
18.005	1417	1292	1354	1350	1387	1423
18.031	1416	1265	1381	1365	1341	1393
18.057	1435	1345	1317	1354	1406	1412
18.083	1406	1394	1318	1377	1344	1337
18.109	1417	1265	1347	1438	1269	1326
18.135	1450	1274	1340	1363	1327	1327
18.161	1392	1303	1383	1361	1347	1460
18.187	1406	1342	1369	1328	1340	1415
18.213	1426	1338	1377	1376	1357	1362
18.239	1457	1297	1344	1358	1375	1389
18.265	1420	1311	1347	1396	1351	1349
18.291	1382	1316	1335	1368	1433	1304
18.317	1383	1379	1335	1356	1361	1354
18.343	1475	1275	1319	1437	1377	1364
18.369	1397	1314	1253	1358	1373	1409
18.395	1464	1283	1223	1391	1372	1354
18.421	1472	1305	1325	1359	1376	1441
18.447	1489	1337	1339	1325	1389	1382
18.473	1425	1360	1340	1337	1375	1336
18.499	1412	1354	1315	1345	1385	1347
18.525	1410	1330	1343	1382	1355	1400
18.551	1456	1354	1293	1354	1393	1399
18.577	1428	1321	1342	1394	1355	1383
18.603	1466	1320	1383	1392	1388	1399
18.629	1455	1296	1366	1399	1364	1397
18.655	1459	1286	1361	1388	1367	1368
18.681	1429	1285	1307	1394	1380	1334
18.707	1447	1303	1316	1362	1350	1347
18.733	1448	1352	1357	1428	1353	1361
18.759	1427	1341	1336	1402	1381	1404
18.785	1385	1350	1354	1369	1434	1384
18.811	1362	1364	1350	1357	1432	1358
18.837	1419	1355	1273	1364	1344	1365
18.863	1446	1385	1278	1400	1325	1389
18.889	1402	1346	1333	1401	1355	1377
18.915	1443	1340	1345	1384	1410	1404
18.941	1428	1343	1402	1406	1395	1409
18.967	1399	1333	1377	1409	1371	1361
18.993	1435	1359	1346	1389	1336	1361
19.019	1455	1350	1368	1366	1361	1359
19.045	1441	1312	1371	1357	1403	1371
19.071	1443	1334	1376	1369	1372	1399
19.097	1406	1393	1368	1360	1394	1400
19.123	1406	1402	1312	1358	1390	1404
19.149	1445	1385	1310	1386	1381	1394
19.175	1442	1353	1355	1348	1402	1383
19.201	1432	1321	1355	1312	1401	1367
19.227	1473	1348	1365	1357	1439	1334
19.253	1505	1383	1381	1397	1409	1390
19.279	1462	1404	1352	1414	1364	1419
19.305	1452	1358	1341	1402	1431	1381
19.331	1463	1286	1340	1382	1441	1417
19.357	1436	1312	1328	1412	1356	1434
19.383	1432	1334	1353	1428	1364	1410
19.409	1434	1324	1352	1408	1407	1398
19.435	1421	1320	1342	1357	1402	1387
19.461	1442	1326	1351	1344	1436	1351
19.487	1453	1372	1342	1413	1403	1387
19.513	1452	1411	1326	1376	1413	1384
19.539	1449	1370	1321	1359	1448	1325
19.565	1466	1356	1360	1358	1392	1390
19.591	1451	1351	1338	1405	1358	1380
19.617	1439	1360	1392	1405	1407	1370
19.643	1419	1384	1380	1356	1406	1378
19.669	1420	1335	1352	1387	1423	1391
19.695	1493	1367	1324	1376	1460	1424
19.721	1493	1386	1356	1392	1433	1394
19.747	1392	1400	1316	1363	1415	1371
19.773	1351	1379	1323	1360	1476	1395
19.799	1417	1342	1335	1339	1402	1370
19.825	1445	1298	1331	1342	1448	1383
19.851	1441	1347	1336	1408	1397	1393
19.877	1440	1328	1385	1353	1388	1431
19.903	1456	1299	1403	1322	1411	1423
19.929	1413	1315	1401	1352	1361	1423
19.955	1411	1357	1351	1413	1418	1397
19.981	1406	1337	1336	1431	1384	1404
20.007	1485	1344	1250	1397	1379	1410
20.033	1436	1330	1306	1373	1381	1446
20.059	1439	1307	1381	1397	1350	1421
20.085	1426	1318	1299	1378	1393	1412
20.111	1421	1343	1330	1374	1369	1396
20.137	1424	1371	1375	1402	1405	1407
20.163	1404	1349	1407	1324	1449	1402
20.189	1457	1277	1418	1382	1459	1423
20.215	1390	1359	1411	1443	1363	1422
20.241	1451	1414	1358	1385	1379	1409
20.267	1458	1355	1347	1356	1486	1404
20.293	1459	1288	1346	1364	1456	1435
20.319	1425	1318	1329	1367	1393	1376
20.345	1432	1434	1376	1404	1405	1344
20.371	1356	1415	1300	1355	1420	1382
20.397	1524	1364	1362	1480	1420	1388
20.423	1411	1324	1260	1420	1384	1419
20.449	1506	1366	1384	1370	1381	1427
20.475	1454	1374	1336	1422	1425	1379
20.501	1390	1296	1353	1390	1391	1383
20.527	1434	1343	1337	1379	1461	1343
20.553	1395	1398	1323	1518	1483	1313
20.579	1442	1382	1373	1438	1385	1459
20.605	1370	1340	1395	1413	1395	1409
20.631	1416	1348	1362	1414	1420	1431
20.657	1478	1393	1383	1374	1456	1451
20.683	1401	1365	1323	1420	1439	1388
20.709	1420	1368	1369	1418	1388	1432
20.735	1448	1388	1399	1448	1415	1391
20.761	1459	1358	1353	1391	1446	1470
20.787	1489	1402	1394	1387	1415	1480
20.813	1428	1399	1420	1406	1447	1408
20.839	1430	1343	1402	1375	1468	1442
20.865	1462	1394	1415	1432	1384	1420
20.891	1414	1435	1392	1438	1436	1415
20.917	1420	1360	1393	1404	1368	1466
20.943	1431	1392	1424	1430	1426	1432
20.969	1410	1372	1386	1378	1388	1422
20.995	1445	1373	1418	1364	1407	1403
21.021	1402	1349	1421	1391	1434	1412
21.047	1404	1359	1387	1367	1436	1366
21.073	1441	1334	1395	1390	1454	1416
21.099	1491	1365	1387	1415	1436	1395
21.125	1452	1385	1398	1448	1426	1417
21.151	1411	1419	1448	1402	1424	1382
21.177	1387	1401	1435	1441	1425	1375
21.203	1403	1400	1382	1469	1369	1425
21.229	1415	1428	1423	1397	1380	1394
21.255	1406	1354	1408	1363	1410	1456
21.281	1483	1408	1397	1335	1451	1493
21.307	1457	1338	1374	1371	1463	1473
21.333	1424	1384	1391	1468	1431	1443
21.359	1492	1447	1394	1446	1456	1440
21.385	1448	1424	1433	1460	1438	1434
21.411	1417	1412	1416	1483	1424	1473
21.437	1469	1422	1425	1466	1411	1439
21.463	1498	1379	1476	1455	1433	1442
21.489	1446	1356	1485	1467	1429	1484
21.515	1463	1346	1452	1459	1454	1461
21.541	1485	1357	1412	1371	1483	1432
21.567	1453	1400	1399	1390	1464	1467
21.593	1447	1422	1428	1432	1449	1469
21.619	1446	1401	1427	1443	1507	1412
21.645	1450	1410	1432	1451	1489	1380
21.671	1462	1393	1477	1455	1470	1407
21.697	1462	1371	1458	1481	1478	1453
21.723	1431	1390	1391	1449	1468	1483
21.749	1397	1395	1429	1414	1476	1516
21.775	1415	1410	1479	1465	1511	1491
21.801	1471	1440	1478	1474	1494	1443
21.827	1482	1398	1457	1438	1470	1439
21.853	1454	1377	1417	1469	1460	1430
21.879	1450	1416	1416	1504	1461	1438
21.905	1436	1456	1437	1474	1502	1487
21.931	1433	1430	1434	1455	1483	1532
21.957	1431	1392	1453	1455	1491	1499
21.983	1463	1459	1495	1457	1512	1451
22.009	1527	1481	1488	1466	1492	1449
22.035	1472	1457	1478	1449	1520	1486
22.061	1428	1421	1436	1473	1529	1530
22.087	1466	1414	1428	1495	1484	1517
22.113	1469	1424	1473	1471	1453	1565
22.139	1456	1411	1461	1488	1452	1535
22.165	1519	1433	1454	1485	1444	1510
22.191	1498	1478	1464	1511	1452	1489
22.217	1489	1475	1479	1548	1440	1495
22.243	1457	1412	1435	1480	1497	1500
22.269	1510	1431	1469	1498	1538	1501
22.295	1520	1448	1450	1552	1491	1518
22.321	1444	1492	1481	1535	1468	1545
22.347	1460	1446	1513	1536	1498	1555
22.373	1473	1397	1510	1540	1477	1606
22.399	1501	1437	1428	1515	1446	1590
22.425	1461	1481	1466	1511	1509	1527
22.451	1492	1456	1518	1500	1530	1506
22.477	1458	1488	1549	1520	1587	1508
22.503	1568	1508	1471	1480	1536	1551
22.529	1608	1456	1531	1484	1602	1523
22.555	1541	1497	1466	1511	1613	1567
22.581	1491	1484	1480	1562	1542	1568
22.607	1523	1487	1544	1492	1507	1599
22.633	1594	1467	1549	1610	1554	1522
22.659	1644	1569	1488	1631	1548	1545
22.685	1555	1425	1553	1558	1615	1590
22.711	1528	1532	1600	1596	1581	1574
22.737	1537	1533	1576	1573	1570	1599
22.763	1486	1531	1534	1595	1593	1612
22.789	1553	1504	1540	1578	1617	1620
22.815	1571	1499	1552	1507	1643	1549
22.841	1602	1545	1600	1582	1639	1598
22.867	1632	1587	1531	1612	1646	1528
22.893	1505	1488	1534	1587	1598	1659
22.919	1514	1514	1575	1672	1613	1565
22.945	1536	1521	1629	1621	1559	1621
22.971	1585	1579	1613	1631	1558	1621
22.997	1615	1552	1584	1680	1686	1583
23.023	1537	1549	1628	1636	1652	1668
23.049	1583	1579	1598	1615	1699	1585
23.075	1616	1631	1619	1732	1712	1657
23.101	1621	1570	1548	1666	1630	1668
23.127	1535	1533	1622	1676	1719	1585
23.153	1579	1664	1662	1656	1716	1635
23.179	1562	1697	1676	1696	1702	1807
23.205	1667	1688	1604	1657	1630	1701
23.231	1635	1646	1542	1710	1625	1694
23.257	1668	1609	1693	1773	1652	1706
23.283	1692	1647	1672	1710	1663	1726
23.309	1636	1651	1711	1676	1727	1761
23.335	1613	1607	1677	1717	1729	1721
23.361	1636	1693	1745	1695	1724	1728
23.387	1698	1689	1672	1760	1716	1778
23.413	1743	1669	1655	1740	1756	1725
23.439	1727	1709	1681	1798	1813	1731
23.465	1656	1757	1721	1806	1825	1734
23.491	1668	1710	1711	1750	1776	1771
23.517	1686	1762	1750	1691	1752	1760
23.543	1723	1779	1776	1816	1741	1729
23.569	1703	1680	1789	1827	1839	1770
23.595	1797	1782	1749	1865	1793	1841
23.621	1735	1797	1827	1765	1845	1854
23.647	1747	1728	1816	1849	1878	1863
23.673	1787	1763	1812	1823	1875	1871
23.699	1768	1842	1850	1846	1842	1874
23.725	1731	1797	1869	1851	1936	1939
23.751	1766	1849	1822	1844	1883	1981
23.777	1763	1830	1820	1931	1959	1922
23.803	1830	1873	1866	1951	1957	1942
23.829	1834	1829	1909	1950	1915	1890
23.855	1811	1837	1853	1921	1944	1904
23.881	1789	1886	1884	1922	1965	1967
23.907	1837	1892	1960	1947	1988	1947
23.933	1885	1845	1896	1936	1974	1976
23.959	1933	1898	1913	1947	2070	2024
23.985	1936	1971	1962	2018	2069	2038
24.011	1939	1980	1950	2080	2015	2007
24.037	1924	1918	1985	2045	2059	2026
24.063	1933	1958	2014	2059	2106	2073
24.089	1996	1982	2091	2041	2097	2078
24.115	2017	1995	2101	2090	2145	2155
24.141	2027	2057	2060	2078	2197	2158
24.167	2035	2027	2091	2103	2165	2158
24.193	1991	2065	2120	2133	2135	2148
24.219	2041	2101	2160	2184	2172	2167
24.245	2089	2117	2190	2179	2187	2225
24.271	2096	2132	2233	2184	2280	2242
24.297	2134	2177	2161	2244	2274	2288
24.323	2136	2190	2198	2292	2213	2322
24.349	2153	2219	2267	2308	2274	2248
24.375	2191	2261	2232	2288	2338	2259
24.401	2167	2265	2261	2292	2347	2345
24.427	2172	2295	2329	2358	2379	2380
24.453	2229	2277	2371	2410	2335	2407
24.479	2287	2210	2363	2376	2363	2387
24.505	2278	2237	2330	2390	2471	2433
24.531	2223	2325	2380	2472	2457	2449
24.557	2256	2359	2418	2515	2457	2395
24.583	2279	2389	2428	2513	2488	2472
24.609	2276	2381	2491	2512	2541	2517
24.635	2363	2355	2484	2551	2565	2533
24.661	2440	2408	2527	2587	2540	2566
24.687	2404	2452	2550	2607	2538	2608
24.713	2373	2494	2538	2577	2606	2669
24.739	2422	2455	2595	2597	2600	2709
24.765	2443	2476	2643	2648	2588	2729
24.791	2459	2549	2627	2740	2629	2746
24.817	2497	2592	2661	2791	2701	2742
24.843	2504	2633	2669	2771	2781	2755
24.869	2516	2627	2661	2765	2768	2811
24.895	2633	2606	2716	2823	2820	2760
24.921	2692	2628	2747	2837	2854	2874
24.947	2645	2659	2797	2845	2893	2878
24.973	2653	2704	2844	2906	2919	2902
24.999	2669	2770	2776	2871	2895	2948
25.025	2712	2859	2878	3002	2964	2889
25.051	2697	2850	2923	3008	2913	2907
25.077	2747	2882	2920	2953	3011	3002
25.103	2758	2922	2946	2992	3078	3008
25.129	2762	2899	2994	2977	3027	3007
25.155	2763	2852	2978	3125	3077	3080
25.181	2772	2987	3010	3009	3066	3094
25.207	2819	2944	3107	3090	3068	3116
25.233	2911	2975	3123	3119	3210	3107
25.259	2857	2950	3115	3125	3134	3191
25.285	2847	2943	3121	3178	3149	3172
25.311	2942	3023	3089	3150	3240	3144
25.337	2890	2968	3129	3145	3220	3188
25.363	2925	3031	3107	3221	3130	3226
25.389	3009	3059	3096	3296	3188	3255
25.415	3008	3007	3139	3249	3133	3197
25.441	3087	3051	3117	3173	3197	3237
25.467	3041	3058	3180	3202	3268	3367
25.493	3028	3056	3229	3118	3252	3339
25.519	3092	3202	3267	3238	3221	3329
25.545	3049	3094	3339	3213	3161	3292
25.571	3147	3127	3215	3322	3331	3265
25.597	3058	2998	3189	3259	3250	3282
25.623	3050	3072	3215	3278	3282	3256
25.649	3116	3133	3251	3331	3280	3294
25.675	3103	3149	3209	3218	3258	3311
25.701	3144	3144	3248	3282	3306	3232
25.727	3175	3129	3133	3252	3263	3337
25.753	3011	2996	3175	3286	3286	3322
25.779	2986	3133	3097	3243	3363	3329
25.805	3051	3088	3242	3166	3322	3296
25.831	3167	2975	3205	3311	3189	3145
25.857	3028	3043	3111	3215	3103	3235
25.883	3051	3045	3133	3224	3251	3224
25.909	3024	3001	3079	3038	3164	3204
25.935	3067	3053	3157	3189	3167	3192
25.961	3066	3050	3169	3157	3128	3115
25.987	2928	2981	3047	3097	3068	3301
26.013	2950	2940	3089	3045	3093	3247
26.039	2942	2956	2952	3041	3058	3155
26.065	2986	2905	3076	3106	3095	3015
26.091	2978	2907	3103	3116	3032	3055
26.117	3019	2828	3054	2952	3003	3017
26.143	3011	2817	2956	2897	3068	3044
26.169	2946	2842	2882	3018	3039	3041
26.195	2912	2816	2913	2982	2958	3011
26.221	2818	2794	2876	2910	2900	2984
26.247	2789	2809	2839	2915	2882	2921
26.273	2793	2727	2822	2759	2810	2906
26.299	2780	2595	2744	2698	2766	2844
26.325	2749	2642	2800	2660	2830	2829
26.351	2721	2579	2635	2764	2825	2766
26.377	2719	2545	2681	2687	2728	2729
26.403	2657	2530	2715	2707	2713	2769
26.429	2672	2555	2672	2639	2764	2654
26.455	2585	2569	2629	2626	2724	2621
26.481	2529	2561	2638	2609	2609	2599
26.507	2496	2393	2586	2438	2605	2553
26.533	2444	2347	2519	2486	2574	2443
26.559	2446	2408	2474	2475	2559	2443
26.585	2513	2334	2401	2413	2460	2429
26.611	2444	2295	2381	2432	2377	2443
26.637	2432	2289	2382	2406	2404	2370
26.663	2401	2238	2291	2398	2364	2376
26.689	2292	2176	2306	2355	2340	2398
26.715	2353	2178	2296	2360	2312	2337
26.741	2281	2199	2248	2309	2308	2279
26.767	2179	2151	2289	2277	2263	2244
26.793	2189	2075	2206	2278	2271	2251
26.819	2178	2094	2148	2249	2213	2237
26.845	2176	2095	2117	2186	2162	2209
26.871	2118	2063	2084	2200	2148	2171
26.897	2123	2029	2080	2140	2154	2124
26.923	2080	2031	2088	2052	2125	2096
26.949	2003	2054	2103	2016	2109	2084
26.975	2029	2019	2068	2006	2086	2042
27.001	2024	1949	1992	2016	2075	1989
27.027	2012	1941	1925	1981	2041	1967
27.053	1991	1933	1944	1992	1970	1952
27.079	1976	1851	1932	1979	1950	1952
27.105	1934	1803	1901	1938	1968	1920
27.131	1869	1803	1928	1903	1977	1886
27.157	1869	1811	1885	1883	1885	1893
27.183	1892	1847	1777	1938	1851	1898
27.209	1898	1844	1779	1896	1899	1885
27.235	1851	1776	1859	1828	1886	1834
27.261	1833	1741	1844	1819	1877	1820
27.287	1804	1745	1861	1810	1834	1788
27.313	1774	1740	1815	1781	1794	1799
27.339	1776	1724	1718	1750	1789	1886
27.365	1782	1711	1710	1757	1796	1829
27.391	1761	1699	1746	1760	1743	1754
27.417	1739	1663	1693	1765	1741	1734
27.443	1676	1645	1669	1770	1758	1703
27.469	1623	1622	1698	1757	1756	1683
27.495	1680	1603	1663	1723	1714	1691
27.521	1656	1573	1624	1641	1676	1696
27.547	1642	1586	1623	1646	1719	1688
27.573	1630	1591	1650	1683	1705	1737
27.599	1597	1599	1691	1628	1616	1687
27.625	1653	1594	1619	1632	1602	1702
27.651	1634	1554	1595	1660	1636	1646
27.677	1633	1607	1592	1640	1649	1614
27.703	1612	1560	1573	1615	1660	1620
27.729	1590	1553	1623	1593	1618	1603
27.755	1581	1525	1569	1507	1579	1631
27.781	1614	1569	1571	1566	1562	1666
27.807	1598	1614	1596	1605	1578	1561
27.833	1520	1512	1535	1575	1550	1601
27.859	1536	1463	1485	1572	1531	1557
27.885	1559	1518	1529	1546	1538	1612
27.911	1487	1449	1514	1531	1513	1567
27.937	1560	1422	1532	1501	1509	1561
27.963	1586	1503	1515	1541	1541	1592
27.989	1499	1493	1525	1520	1600	1551
28.015	1523	1494	1544	1503	1586	1550
28.041	1453	1443	1479	1496	1502	1583
28.067	1475	1474	1549	1523	1525	1506
28.093	1453	1399	1454	1469	1523	1500
28.119	1480	1396	1466	1453	1519	1521
28.145	1498	1441	1489	1447	1517	1553
28.171	1361	1418	1479	1440	1514	1478
28.197	1447	1421	1464	1478	1491	1461
28.223	1466	1423	1509	1471	1500	1454
28.249	1490	1390	1439	1462	1468	1468
28.275	1419	1404	1507	1464	1474	1456
28.301	1419	1439	1460	1437	1465	1493
28.327	1437	1362	1482	1433	1444	1451
28.353	1417	1347	1459	1422	1511	1466
28.379	1339	1389	1486	1447	1451	1382
28.405	1418	1345	1471	1434	1448	1425
28.431	1414	1417	1362	1406	1432	1486
28.457	1466	1379	1436	1482	1466	1437
28.483	1420	1346	1378	1418	1472	1449
28.509	1404	1354	1418	1442	1438	1393
28.535	1399	1406	1390	1408	1491	1471
28.561	1330	1342	1425	1446	1416	1411
28.587	1330	1287	1411	1414	1409	1447
28.613	1298	1287	1424	1359	1431	1433
28.639	1359	1257	1402	1442	1437	1373
28.665	1410	1381	1361	1340	1417	1450
28.691	1435	1360	1395	1369	1444	1429
28.717	1347	1334	1386	1334	1347	1515
28.743	1342	1308	1433	1334	1398	1485
28.769	1375	1341	1423	1367	1372	1428
28.795	1318	1350	1346	1422	1437	1405
28.821	1323	1341	1310	1400	1386	1353
28.847	1300	1329	1342	1395	1376	1383
28.873	1353	1296	1364	1362	1358	1414
28.899	1310	1310	1396	1333	1347	1447
28.925	1301	1282	1383	1360	1376	1396
28.951	1391	1261	1370	1336	1362	1390
28.977	1369	1283	1340	1349	1330	1385
29.003	1375	1296	1336	1378	1404	1372
29.029	1319	1272	1303	1348	1329	1361
29.055	1335	1262	1367	1358	1350	1367
29.081	1284	1300	1354	1385	1408	1336
29.107	1317	1247	1281	1381	1394	1390
29.133	1330	1248	1295	1368	1379	1381
29.159	1310	1325	1365	1363	1363	1360
29.185	1322	1293	1347	1344	1341	1354
29.211	1324	1311	1283	1351	1341	1374
29.237	1333	1358	1291	1319	1407	1310
29.263	1340	1323	1351	1370	1347	1327
29.289	1334	1268	1392	1364	1354	1361
29.315	1354	1245	1327	1365	1374	1363
29.341	1332	1271	1300	1386	1392	1354
29.367	1324	1272	1340	1375	1384	1329
29.393	1305	1252	1309	1358	1392	1300
29.419	1292	1282	1292	1336	1328	1259
29.445	1325	1252	1326	1359	1283	1324
29.471	1299	1246	1335	1312	1339	1344
29.497	1270	1251	1330	1257	1343	1307
29.523	1292	1240	1349	1271	1294	1319
29.549	1263	1236	1360	1293	1335	1341
29.575	1260	1247	1325	1283	1346	1316
29.601	1337	1297	1296	1277	1351	1306
29.627	1333	1303	1288	1291	1377	1344
29.653	1306	1280	1328	1287	1345	1357
29.679	1323	1296	1351	1287	1370	1370
29.705	1315	1302	1334	1320	1385	1335
29.731	1309	1281	1321	1320	1336	1313
29.757	1272	1255	1291	1307	1354	1344
29.783	1262	1277	1298	1309	1350	1336
29.809	1306	1282	1312	1291	1318	1307
29.835	1285	1228	1294	1328	1326	1289
29.861	1275	1244	1311	1330	1325	1309
29.887	1301	1285	1357	1276	1324	1297
29.913	1306	1273	1323	1304	1300	1269
29.939	1320	1234	1296	1343	1298	1286
29.965	1303	1222	1331	1331	1284	1318
29.991	1247	1237	1310	1308	1303	1319
30.017	1221	1216	1317	1302	1318	1339
30.043	1318	1216	1338	1303	1311	1326
30.069	1382	1282	1304	1309	1301	1352
30.095	1327	1318	1294	1286	1307	1392
30.121	1306	1247	1320	1297	1328	1369
30.147	1278	1244	1348	1327	1314	1361
30.173	1297	1228	1334	1321	1304	1323
30.199	1315	1194	1315	1334	1289	1346
30.225	1282	1303	1290	1307	1316	1351
30.251	1260	1267	1343	1267	1361	1343
30.277	1309	1253	1363	1268	1402	1336
30.303	1349	1261	1361	1290	1336	1361
30.329	1313	1247	1318	1303	1329	1355
30.355	1307	1259	1337	1256	1386	1379
30.381	1276	1297	1348	1314	1337	1331
30.407	1265	1244	1343	1280	1320	1377
30.433	1273	1283	1314	1302	1329	1325
30.459	1258	1275	1334	1288	1333	1308
30.485	1273	1273	1300	1317	1318	1316
30.511	1316	1329	1303	1317	1244	1339
30.537	1317	1298	1294	1370	1334	1357
30.563	1269	1236	1342	1343	1349	1323
30.589	1281	1286	1329	1322	1383	1325
30.615	1332	1266	1365	1322	1419	1388
30.641	1326	1292	1347	1318	1368	1324
30.667	1309	1290	1332	1354	1361	1329
30.693	1366	1289	1301	1256	1416	1387
30.719	1293	1217	1400	1302	1332	1365
30.745	1363	1289	1396	1383	1309	1401
30.771	1273	1345	1377	1440	1343	1350
30.797	1304	1307	1429	1367	1438	1355
30.823	1342	1348	1314	1346	1449	1355
30.849	1314	1349	1376	1355	1393	1373
30.875	1291	1310	1344	1404	1405	1417
30.901	1372	1250	1367	1331	1422	1436
30.927	1369	1299	1356	1325	1392	1417
30.953	1336	1357	1417	1348	1407	1436
30.979	1347	1311	1372	1476	1352	1442
31.005	1380	1380	1406	1385	1495	1471
31.031	1454	1372	1460	1452	1444	1427
31.057	1423	1361	1441	1451	1501	1400
31.083	1461	1429	1528	1412	1507	1485
31.109	1491	1404	1494	1482	1558	1497
31.135	1477	1424	1557	1565	1512	1586
31.161	1483	1460	1615	1592	1600	1568
31.187	1454	1539	1616	1636	1643	1623
31.213	1533	1631	1676	1672	1703	1659
31.239	1673	1719	1704	1696	1730	1744
31.265	1609	1685	1766	1805	1871	1817
31.291	1721	1770	1912	1807	1797	1818
31.317	1720	1830	1906	1854	1941	1963
31.343	1785	1944	2012	1992	2050	2101
31.369	1847	2046	2139	2034	2126	2154
31.395	1979	2093	2247	2183	2238	2264
31.421	2108	2230	2312	2265	2293	2375
31.447	2150	2259	2424	2368	2385	2506
31.473	2218	2403	2558	2521	2571	2571
31.499	2372	2516	2681	2645	2648	2690
31.525	2408	2630	2719	2725	2800	2863
31.551	2383	2733	2845	2766	2871	2987
31.577	2440	2712	2887	2856	2952	2854
31.603	2522	2853	2899	2895	2956	2932
31.629	2623	2805	2859	2905	2970	2972
31.655	2575	2698	2833	2747	2893	2864
31.681	2421	2616	2780	2683	2872	2847
31.707	2463	2495	2651	2627	2699	2706
31.733	2390	2495	2523	2504	2628	2608
31.759	2303	2381	2374	2462	2473	2389
31.785	2213	2168	2250	2289	2308	2261
31.811	2091	2031	2053	2069	2179	2163
31.837	1968	1886	1969	1932	2065	2062
31.863	1888	1747	1908	1894	1925	1953
31.889	1746	1723	1725	1796	1785	1756
31.915	1672	1627	1646	1714	1719	1690
31.941	1628	1562	1657	1610	1693	1654
31.967	1620	1547	1567	1560	1643	1597
31.993	1549	1491	1498	1528	1599	1572
32.019	1548	1466	1526	1532	1567	1535
32.045	1516	1432	1509	1501	1542	1509
32.071	1454	1401	1483	1454	1509	1504
32.097	1430	1374	1449	1407	1475	1481
32.123	1384	1428	1446	1419	1419	1454
32.149	1414	1421	1454	1399	1402	1447
32.175	1421	1383	1389	1381	1416	1431
32.201	1400	1358	1340	1373	1404	1459
32.227	1429	1324	1352	1369	1399	1425
32.253	1394	1324	1362	1369	1405	1381
32.279	1370	1307	1374	1342	1402	1400
32.305	1356	1297	1355	1359	1365	1422
32.331	1333	1287	1330	1338	1340	1404
32.357	1349	1310	1314	1327	1364	1372
32.383	1347	1317	1309	1355	1365	1381
32.409	1346	1282	1316	1323	1375	1364
32.435	1321	1293	1309	1313	1395	1336
32.461	1286	1311	1364	1347	1375	1337
32.487	1281	1313	1353	1377	1352	1354
32.513	1248	1275	1306	1376	1326	1354
32.539	1238	1301	1369	1361	1313	1354
32.565	1293	1317	1369	1324	1332	1347
32.591	1325	1274	1319	1354	1350	1341
32.617	1384	1293	1267	1382	1336	1356
32.643	1365	1290	1259	1348	1337	1340
32.669	1315	1218	1321	1289	1345	1319
32.695	1327	1243	1327	1278	1335	1351
32.721	1320	1273	1336	1291	1339	1347
32.747	1323	1245	1336	1292	1383	1334
32.773	1271	1270	1323	1280	1363	1363
32.799	1356	1315	1296	1335	1329	1355
32.825	1332	1265	1271	1374	1340	1323
32.851	1346	1281	1314	1331	1299	1320
32.877	1296	1263	1338	1313	1283	1333
32.903	1280	1283	1322	1362	1282	1324
32.929	1281	1268	1289	1339	1333	1293
32.955	1276	1256	1284	1339	1303	1287
32.981	1287	1298	1279	1315	1281	1349
33.007	1310	1276	1255	1323	1279	1342
33.033	1275	1241	1270	1369	1259	1318
33.059	1275	1293	1287	1338	1320	1308
33.085	1310	1316	1285	1277	1376	1325
33.111	1298	1299	1326	1298	1297	1305
33.137	1257	1288	1349	1299	1298	1317
33.163	1308	1300	1306	1322	1331	1316
33.189	1350	1262	1265	1309	1290	1299
33.215	1349	1301	1375	1268	1348	1340
33.241	1341	1306	1335	1345	1291	1384
33.267	1280	1290	1362	1343	1348	1438
33.293	1310	1294	1291	1344	1375	1400
33.319	1325	1301	1386	1271	1311	1352
33.345	1293	1323	1302	1415	1345	1385
33.371	1306	1315	1247	1368	1329	1357
33.397	1394	1321	1344	1311	1306	1340
33.423	1303	1283	1341	1371	1297	1366
33.449	1349	1310	1257	1390	1356	1402
33.475	1284	1342	1328	1380	1367	1371
33.501	1367	1365	1299	1385	1321	1371
33.527	1344	1392	1334	1370	1384	1350
33.553	1386	1300	1343	1348	1399	1407
33.579	1305	1377	1486	1362	1375	1328
33.605	1397	1423	1414	1382	1434	1348
33.631	1386	1348	1455	1406	1377	1429
33.657	1392	1370	1432	1371	1402	1452
33.683	1417	1369	1436	1387	1463	1428
33.709	1435	1423	1442	1443	1487	1486
33.735	1446	1450	1457	1442	1517	1561
33.761	1423	1459	1527	1500	1520	1544
33.787	1497	1494	1541	1542	1533	1623
33.813	1492	1562	1537	1567	1620	1633
33.839	1592	1550	1642	1574	1583	1683
33.865	1629	1565	1565	1666	1732	1691
33.891	1636	1639	1615	1817	1725	1796
33.917	1704	1741	1765	1809	1744	1835
33.943	1758	1824	1882	1802	1866	1866
33.969	1905	1864	1898	1949	1984	1997
33.995	1938	1898	1900	2005	2001	2035
34.021	1950	1974	2018	2035	2088	2133
34.047	2000	2104	2122	2157	2210	2166
34.073	2102	2186	2204	2206	2310	2338
34.099	2086	2291	2272	2293	2289	2425
34.125	2114	2338	2396	2363	2423	2477
34.151	2270	2420	2424	2459	2504	2485
34.177	2249	2474	2488	2550	2510	2593
34.203	2325	2565	2533	2611	2615	2545
34.229	2332	2604	2584	2631	2661	2668
34.255	2305	2528	2524	2581	2567	2627
34.281	2265	2488	2532	2529	2580	2524
34.307	2296	2348	2449	2392	2607	2549
34.333	2151	2356	2367	2269	2377	2407
34.359	2056	2203	2225	2226	2287	2321
34.385	1992	2086	2134	2139	2139	2146
34.411	1870	2006	2005	1963	2015	2031
34.437	1718	1931	1897	1887	1914	1891
34.463	1657	1826	1787	1758	1829	1776
34.489	1675	1734	1671	1653	1746	1689
34.515	1542	1593	1542	1630	1639	1655
34.541	1515	1513	1477	1571	1574	1583
34.567	1492	1517	1484	1473	1549	1568
34.593	1446	1463	1501	1462	1526	1515
34.619	1464	1401	1449	1502	1518	1532
34.645	1413	1377	1453	1475	1472	1568
34.671	1418	1346	1406	1450	1461	1518
34.697	1434	1397	1396	1460	1480	1475
34.723	1432	1389	1413	1474	1448	1435
34.749	1414	1394	1395	1391	1412	1439
34.775	1378	1369	1417	1392	1406	1433
34.801	1363	1310	1398	1440	1404	1402
34.827	1366	1301	1394	1467	1424	1352
34.853	1379	1336	1413	1432	1397	1372
34.879	1384	1374	1384	1385	1353	1433
34.905	1386	1335	1395	1389	1383	1413
34.931	1371	1331	1425	1374	1415	1421
34.957	1365	1384	1406	1360	1414	1478
34.983	1385	1413	1379	1411	1414	1453
35.009	1408	1421	1396	1479	1416	1399
35.035	1407	1411	1386	1456	1398	1417
35.061	1354	1429	1376	1441	1438	1439
35.087	1353	1436	1410	1432	1480	1451
35.113	1396	1437	1375	1391	1426	1433
35.139	1422	1443	1389	1402	1424	1412
35.165	1448	1437	1427	1445	1451	1452
35.191	1403	1439	1430	1492	1492	1434
35.217	1406	1426	1487	1426	1505	1458
35.243	1434	1412	1459	1369	1461	1494
35.269	1416	1453	1417	1472	1498	1462
35.295	1411	1472	1452	1498	1549	1540
35.321	1420	1471	1489	1514	1550	1568
35.347	1479	1505	1510	1560	1538	1521
35.373	1492	1507	1573	1599	1547	1548
35.399	1503	1500	1611	1602	1611	1590
35.425	1539	1573	1599	1642	1609	1639
35.451	1539	1606	1638	1720	1660	1658
35.477	1592	1589	1654	1706	1712	1646
35.503	1637	1634	1677	1748	1743	1704
35.529	1675	1694	1718	1814	1799	1774
35.555	1676	1731	1807	1790	1849	1831
35.581	1714	1787	1873	1800	1928	1923
35.607	1793	1920	1886	1928	1928	1916
35.633	1790	1921	2002	2015	2034	2018
35.659	1840	2009	2122	2060	2158	2096
35.685	1936	2063	2091	2137	2189	2166
35.711	1985	2161	2185	2234	2314	2256
35.737	2047	2251	2270	2382	2362	2297
35.763	2168	2325	2440	2510	2403	2432
35.789	2251	2459	2519	2574	2592	2550
35.815	2316	2530	2698	2710	2693	2694
35.841	2441	2670	2824	2776	2780	2806
35.867	2518	2865	2916	2886	2977	2941
35.893	2616	2819	3017	3076	3034	3101
35.919	2748	3041	3134	3187	3115	3209
35.945	2822	3166	3267	3210	3326	3267
35.971	2815	3135	3437	3405	3350	3359
35.997	2875	3343	3429	3409	3463	3523
36.023	2950	3323	3487	3470	3611	3478
36.049	2988	3351	3615	3662	3577	3545
36.075	3127	3441	3571	3618	3680	3565
36.101	3024	3428	3450	3527	3537	3458
36.127	3084	3329	3471	3435	3465	3450
36.153	2965	3247	3259	3477	3458	3424
36.179	2853	3055	3232	3161	3131	3242
36.205	2850	2976	3052	3071	3017	3123
36.231	2694	2732	2966	2969	2940	2865
36.257	2570	2562	2726	2746	2803	2810
36.283	2446	2492	2523	2498	2647	2538
36.309	2321	2288	2403	2345	2478	2428
36.335	2218	2166	2261	2195	2246	2344
36.361	2066	2027	2186	2049	2100	2179
36.387	1943	1950	1925	2003	1974	1990
36.413	1905	1851	1919	1895	1937	1943
36.439	1805	1842	1756	1875	1860	1855
36.465	1771	1739	1710	1774	1733	1792
36.491	1681	1630	1713	1741	1749	1772
36.517	1630	1607	1655	1662	1662	1715
36.543	1633	1577	1621	1622	1633	1683
36.569	1580	1561	1587	1595	1649	1629
36.595	1597	1451	1468	1543	1557	1600
36.621	1563	1577	1474	1595	1572	1576
36.647	1456	1463	1458	1509	1554	1570
36.673	1428	1373	1497	1548	1458	1497
36.699	1430	1379	1449	1466	1510	1479
36.725	1420	1383	1438	1450	1435	1471
36.751	1415	1375	1427	1428	1411	1475
36.777	1378	1400	1407	1395	1431	1446
36.803	1466	1373	1395	1436	1400	1400
36.829	1392	1329	1403	1433	1377	1405
36.855	1396	1354	1387	1398	1423	1361
36.881	1365	1356	1340	1373	1444	1339
36.907	1351	1345	1374	1396	1422	1397
36.933	1379	1283	1375	1393	1398	1376
36.959	1322	1318	1350	1346	1376	1370
36.985	1335	1302	1395	1312	1446	1320
37.011	1355	1302	1359	1344	1389	1343
37.037	1384	1295	1328	1371	1374	1332
37.063	1322	1286	1305	1313	1384	1295
37.089	1349	1289	1340	1341	1348	1381
37.115	1353	1243	1318	1364	1396	1373
37.141	1298	1305	1299	1346	1339	1350
37.167	1281	1350	1286	1342	1264	1346
37.193	1308	1308	1264	1298	1227	1337
37.219	1281	1297	1267	1288	1306	1312
37.245	1269	1323	1268	1315	1338	1307
37.271	1241	1346	1273	1307	1350	1294
37.297	1229	1311	1341	1298	1357	1302
37.323	1287	1270	1344	1265	1326	1308
37.349	1284	1271	1304	1270	1322	1315
37.375	1278	1270	1305	1309	1352	1313
37.401	1321	1245	1267	1300	1307	1291
37.427	1270	1250	1273	1279	1280	1325
37.453	1225	1261	1304	1272	1334	1341
37.479	1257	1268	1291	1248	1321	1303
37.505	1273	1270	1279	1252	1290	1294
37.531	1267	1266	1287	1259	1306	1262
37.557	1253	1268	1286	1250	1271	1237
37.583	1249	1303	1277	1267	1269	1282
37.609	1262	1290	1260	1301	1290	1271
37.635	1262	1222	1239	1284	1288	1252
37.661	1266	1223	1255	1273	1301	1313
37.687	1290	1242	1277	1293	1289	1316
37.713	1294	1239	1282	1304	1314	1271
37.739	1287	1225	1250	1331	1318	1276
37.765	1293	1222	1231	1271	1286	1288
37.791	1281	1210	1258	1221	1293	1263
37.817	1210	1203	1217	1207	1286	1224
37.843	1193	1223	1193	1248	1258	1237
37.869	1257	1243	1252	1296	1302	1267
37.895	1224	1202	1268	1255	1317	1268
37.921	1217	1237	1250	1238	1263	1265
37.947	1239	1263	1292	1314	1253	1251
37.973	1260	1214	1275	1326	1225	1238
37.999	1223	1216	1288	1241	1254	1236
38.025	1249	1247	1275	1272	1270	1272
38.051	1297	1246	1239	1249	1269	1248
38.077	1267	1190	1229	1285	1286	1274
38.103	1239	1151	1223	1286	1290	1272
38.129	1195	1167	1219	1318	1341	1237
38.155	1216	1196	1266	1226	1299	1306
38.181	1236	1224	1232	1220	1280	1327
38.207	1198	1218	1298	1183	1301	1301
38.233	1194	1232	1273	1184	1308	1264
38.259	1199	1212	1295	1254	1265	1235
38.285	1251	1207	1269	1266	1324	1273
38.311	1294	1296	1227	1253	1340	1310
38.337	1256	1245	1266	1226	1270	1254
38.363	1216	1235	1261	1215	1262	1198
38.389	1202	1236	1263	1295	1276	1227
38.415	1227	1236	1240	1248	1270	1307
38.441	1229	1194	1243	1262	1306	1343
38.467	1255	1248	1215	1267	1316	1335
38.493	1224	1213	1281	1271	1214	1214
38.519	1297	1232	1293	1230	1294	1266
38.545	1263	1173	1259	1282	1266	1340
38.571	1190	1176	1216	1283	1263	1331
38.597	1189	1219	1238	1337	1313	1284
38.623	1234	1155	1294	1271	1231	1250
38.649	1235	1156	1220	1298	1278	1254
38.675	1187	1219	1281	1215	1236	1339
38.701	1198	1216	1309	1207	1247	1256
38.727	1213	1199	1293	1263	1240	1296
38.753	1212	1246	1261	1267	1347	1208
38.779	1213	1247	1230	1240	1216	1218
38.805	1274	1210	1257	1180	1256	1305
38.831	1206	1186	1279	1251	1203	1309
38.857	1206	1231	1277	1271	1237	1362
38.883	1204	1171	1321	1253	1218	1342
38.909	1269	1188	1282	1235	1244	1279
38.935	1199	1207	1263	1390	1283	1323
38.961	1198	1199	1301	1269	1248	1303
38.987	1229	1294	1287	1257	1324	1333
39.013	1247	1202	1269	1253	1363	1307
39.039	1262	1213	1283	1276	1286	1254
39.065	1165	1233	1286	1211	1242	1289
39.091	1210	1238	1340	1349	1300	1226
39.117	1178	1245	1295	1229	1309	1278
39.143	1263	1199	1248	1248	1320	1280
39.169	1228	1180	1304	1237	1208	1274
39.195	1222	1193	1302	1233	1297	1271
39.221	1253	1210	1277	1183	1216	1292
39.247	1225	1203	1252	1217	1233	1343
39.273	1204	1257	1230	1257	1237	1327
39.299	1263	1223	1281	1265	1272	1283
39.325	1248	1211	1268	1274	1244	1313
39.351	1216	1200	1290	1328	1221	1260
39.377	1196	1177	1271	1281	1235	1289
39.403	1235	1192	1250	1253	1214	1309
39.429	1242	1202	1293	1285	1296	1299
39.455	1233	1214	1252	1260	1300	1293
39.481	1229	1249	1287	1271	1258	1257
39.507	1263	1226	1319	1311	1249	1277
39.533	1263	1238	1269	1263	1304	1306
39.559	1230	1207	1278	1291	1264	1268
39.585	1240	1229	1300	1279	1271	1273
39.611	1203	1278	1286	1229	1301	1254
39.637	1207	1242	1269	1238	1282	1240
39.663	1224	1217	1230	1284	1279	1271
39.689	1237	1207	1243	1303	1275	1259
39.715	1204	1207	1253	1288	1275	1267
39.741	1197	1237	1246	1285	1283	1298
39.767	1183	1261	1262	1299	1331	1312
39.793	1235	1246	1292	1328	1277	1280
39.819	1261	1248	1242	1283	1253	1282
39.845	1241	1227	1233	1308	1281	1305
39.871	1219	1261	1255	1287	1262	1309
39.897	1228	1229	1266	1270	1295	1307
39.923	1239	1198	1270	1255	1330	1329
39.949	1223	1193	1299	1268	1352	1330
39.975	1257	1234	1256	1283	1326	1297
40.001	1290	1288	1248	1299	1283	1258
40.027	1269	1242	1286	1282	1270	1293
40.053	1278	1214	1282	1286	1304	1353
40.079	1248	1219	1291	1298	1309	1359
40.105	1256	1224	1281	1290	1288	1323
40.131	1274	1230	1265	1302	1281	1294
40.157	1224	1205	1300	1309	1298	1275
40.183	1243	1209	1314	1278	1326	1284
40.209	1264	1248	1255	1260	1337	1331
40.235	1230	1249	1265	1318	1335	1313
40.261	1184	1265	1326	1339	1306	1302
40.287	1194	1307	1317	1276	1288	1321
40.313	1247	1263	1332	1284	1300	1298
40.339	1252	1246	1358	1325	1302	1288
40.365	1269	1271	1340	1306	1318	1308
40.391	1286	1257	1289	1336	1362	1339
40.417	1246	1283	1299	1327	1325	1325
40.443	1196	1290	1324	1299	1278	1315
40.469	1259	1269	1301	1317	1275	1321
40.495	1270	1249	1329	1329	1288	1346
40.521	1263	1228	1318	1313	1315	1307
40.547	1259	1224	1292	1320	1356	1278
40.573	1231	1287	1299	1300	1318	1282
40.599	1238	1331	1295	1314	1327	1341
40.625	1249	1310	1288	1338	1322	1394
40.651	1230	1317	1258	1319	1300	1374
40.677	1198	1313	1275	1326	1320	1362
40.703	1241	1253	1319	1308	1309	1331
40.729	1290	1233	1339	1304	1242	1369
40.755	1312	1303	1362	1376	1309	1416
40.781	1263	1281	1336	1349	1378	1350
40.807	1257	1312	1346	1321	1339	1309
40.833	1270	1286	1385	1355	1377	1336
40.859	1275	1286	1370	1352	1378	1343
40.885	1284	1339	1393	1452	1351	1319
40.911	1280	1351	1327	1379	1368	1322
40.937	1278	1307	1399	1391	1351	1356
40.963	1289	1344	1433	1425	1399	1418
40.989	1291	1349	1379	1407	1363	1433
41.015	1291	1371	1415	1352	1384	1352
41.041	1320	1364	1467	1361	1429	1461
41.067	1318	1343	1419	1366	1385	1398
41.093	1302	1380	1458	1356	1357	1425
41.119	1349	1320	1423	1397	1429	1432
41.145	1261	1367	1485	1406	1446	1422
41.171	1365	1362	1381	1379	1407	1481
41.197	1311	1343	1317	1516	1407	1372
41.223	1282	1347	1399	1419	1443	1480
41.249	1359	1337	1464	1401	1472	1414
41.275	1346	1341	1453	1427	1445	1427
41.301	1309	1330	1488	1443	1483	1462
41.327	1322	1377	1464	1446	1507	1522
41.353	1341	1378	1446	1418	1441	1435
41.379	1369	1405	1518	1474	1495	1484
41.405	1373	1475	1490	1503	1462	1579
41.431	1327	1413	1479	1493	1443	1516
41.457	1321	1433	1512	1445	1486	1470
41.483	1357	1405	1513	1543	1570	1463
41.509	1436	1429	1550	1521	1464	1530
41.535	1381	1429	1582	1521	1547	1570
41.561	1339	1420	1540	1587	1508	1598
41.587	1307	1445	1562	1514	1630	1560
41.613	1385	1495	1522	1521	1595	1550
41.639	1316	1493	1633	1463	1512	1585
41.665	1354	1547	1639	1620	1575	1607
41.691	1373	1525	1667	1574	1624	1641
41.717	1391	1561	1607	1645	1639	1602
41.743	1440	1608	1633	1665	1663	1713
41.769	1383	1531	1644	1665	1679	1730
41.795	1365	1608	1670	1704	1754	1716
41.821	1360	1590	1679	1831	1799	1826
41.847	1371	1641	1727	1759	1770	1745
41.873	1373	1660	1755	1797	1842	1748
41.899	1419	1654	1803	1809	1777	1818
41.925	1438	1636	1850	1882	1833	1832
41.951	1389	1652	1877	1902	1908	1904
41.977	1378	1669	1898	1960	1840	1923
42.003	1427	1681	1913	1976	1901	2036
42.029	1434	1718	1898	2016	2006	2018
42.055	1476	1715	1950	2106	2023	2045
42.081	1449	1831	2032	2161	2087	2060
42.107	1485	1829	2063	2117	2114	2090
42.133	1508	1880	2107	2149	2153	2195
42.159	1556	1854	2109	2209	2233	2212
42.185	1518	1920	2114	2259	2277	2210
42.211	1544	1915	2164	2310	2289	2329
42.237	1520	1907	2162	2305	2351	2330
42.263	1478	1904	2188	2383	2419	2402
42.289	1590	1979	2290	2372	2423	2460
42.315	1614	2102	2398	2387	2518	2497
42.341	1580	2075	2452	2470	2531	2642
42.367	1577	2045	2424	2554	2589	2675
42.393	1584	2032	2385	2601	2662	2730
42.419	1615	2064	2496	2627	2763	2753
42.445	1616	2174	2534	2679	2777	2728
42.471	1637	2185	2572	2731	2750	2782
42.497	1611	2168	2592	2766	2790	2929
42.523	1639	2228	2628	2756	2920	2936
42.549	1687	2323	2680	2819	2946	2956
42.575	1645	2327	2669	2840	2985	3002
42.601	1679	2335	2670	2859	3018	3032
42.627	1704	2356	2687	2928	3001	3041
42.653	1709	2417	2680	2941	2953	3059
42.679	1717	2399	2720	2946	2994	2999
42.705	1691	2323	2817	2987	3023	3016
42.731	1667	2392	2791	2972	3013	3074
42.757	1712	2474	2735	2983	3043	3079
42.783	1748	2478	2723	3027	3042	3112
42.809	1730	2452	2755	2928	3013	3119
42.835	1737	2461	2793	2861	2993	3110
42.861	1762	2464	2771	2869	3020	3074
42.887	1763	2498	2770	2830	3000	3013
42.913	1759	2532	2768	2831	2926	3002
42.939	1816	2464	2768	2815	2935	2967
42.965	1827	2486	2750	2779	2872	2902
42.991	1802	2505	2744	2733	2798	2883
43.017	1815	2518	2724	2709	2845	2828
43.043	1818	2550	2687	2735	2760	2782
43.069	1855	2566	2695	2738	2711	2752
43.095	1905	2559	2682	2687	2670	2774
43.121	1931	2521	2668	2637	2611	2650
43.147	1915	2576	2685	2585	2577	2602
43.173	1970	2586	2644	2524	2570	2635
43.199	1977	2508	2646	2533	2577	2610
43.225	1989	2492	2574	2561	2572	2511
43.251	1940	2560	2543	2552	2482	2450
43.277	1981	2534	2589	2472	2427	2414
43.303	2112	2559	2597	2463	2399	2372
43.329	2083	2675	2558	2416	2359	2345
43.355	2190	2615	2592	2351	2372	2335
43.381	2187	2635	2596	2325	2389	2373
43.407	2124	2671	2579	2394	2328	2306
43.433	2188	2631	2592	2358	2308	2306
43.459	2225	2606	2540	2333	2319	2223
43.485	2250	2602	2513	2295	2281	2162
43.511	2277	2645	2456	2338	2249	2135
43.537	2304	2639	2511	2297	2168	2108
43.563	2352	2625	2513	2251	2106	2088
43.589	2382	2606	2483	2225	2151	2129
43.615	2445	2658	2503	2241	2170	2102
43.641	2468	2671	2446	2238	2084	2111
43.667	2490	2647	2443	2211	2078	2017
43.693	2464	2678	2318	2093	2096	2022
43.719	2439	2586	2341	2241	2084	1963
43.745	2495	2575	2277	2106	2019	2069
43.771	2543	2621	2269	2189	1999	2100
43.797	2518	2595	2284	2061	1905	2051
43.823	2555	2532	2210	2053	1915	1873
43.849	2483	2438	2200	2009	1916	1930
43.875	2432	2475	2129	2034	1962	1970
43.901	2421	2384	2160	1976	1925	1854
43.927	2491	2291	2132	2035	1827	1959
43.953	2463	2319	2080	1977	1858	1896
43.979	2329	2182	2052	1885	1809	1843
44.005	2314	2199	2049	1909	1800	1857
44.031	2265	2141	1929	1888	1747	1753
44.057	2195	2066	1951	1821	1813	1735
44.083	2164	2155	1920	1867	1704	1781
44.109	2132	2016	1873	1811	1695	1719
44.135	2163	1901	1863	1804	1785	1785
44.161	2093	1873	1761	1716	1710	1671
44.187	2130	1909	1751	1703	1708	1696
44.213	2024	1860	1742	1667	1604	1710
44.239	1921	1818	1773	1592	1601	1725
44.265	1957	1767	1624	1763	1669	1698
44.291	1951	1698	1735	1675	1591	1644
44.317	1895	1684	1714	1618	1631	1658
44.343	1953	1670	1694	1666	1650	1650
44.369	1873	1689	1638	1593	1655	1627
44.395	1875	1620	1630	1620	1582	1579
44.421	1840	1582	1696	1585	1668	1579
44.447	1831	1583	1662	1602	1624	1571
44.473	1805	1616	1546	1555	1562	1608
44.499	1771	1555	1573	1562	1558	1546
44.525	1698	1568	1564	1539	1618	1556
44.551	1719	1587	1599	1588	1579	1560
44.577	1783	1531	1559	1518	1544	1597
44.603	1722	1589	1542	1520	1545	1570
44.629	1718	1557	1551	1530	1545	1552
44.655	1683	1534	1540	1531	1596	1505
44.681	1682	1520	1541	1545	1549	1511
44.707	1662	1471	1592	1537	1542	1556
44.733	1641	1508	1533	1534	1523	1563
44.759	1663	1513	1480	1537	1534	1514
44.785	1640	1485	1484	1514	1517	1508
44.811	1573	1510	1484	1534	1493	1497
44.837	1539	1452	1486	1538	1518	1511
44.863	1580	1419	1496	1513	1483	1498
44.889	1579	1428	1466	1469	1473	1497
44.915	1576	1432	1519	1470	1478	1538
44.941	1557	1388	1517	1512	1510	1549
44.967	1515	1404	1516	1472	1532	1537
44.993	1483	1466	1449	1470	1459	1523
45.019	1497	1503	1488	1485	1451	1522
45.045	1503	1483	1439	1446	1476	1541
45.071	1493	1437	1440	1433	1469	1496
45.097	1514	1410	1465	1466	1452	1449
45.123	1488	1427	1414	1465	1450	1439
45.149	1447	1415	1377	1415	1465	1513
45.175	1456	1388	1392	1401	1500	1528
45.201	1482	1398	1429	1423	1493	1465
45.227	1472	1406	1474	1456	1491	1456
45.253	1437	1389	1444	1468	1500	1442
45.279	1429	1376	1388	1448	1410	1465
45.305	1430	1387	1419	1420	1384	1456
45.331	1431	1396	1444	1419	1442	1434
45.357	1425	1413	1437	1425	1428	1439
45.383	1423	1383	1426	1447	1410	1441
45.409	1440	1371	1425	1433	1421	1465
45.435	1405	1367	1424	1417	1443	1454
45.461	1369	1346	1417	1438	1475	1471
45.487	1392	1380	1434	1436	1454	1479
45.513	1409	1369	1427	1431	1411	1448
45.539	1402	1362	1410	1394	1359	1437
45.565	1360	1379	1428	1373	1390	1438
45.591	1355	1368	1422	1378	1483	1459
45.617	1381	1394	1394	1369	1451	1425
45.643	1380	1389	1397	1379	1425	1433
45.669	1407	1374	1393	1393	1418	1433
45.695	1353	1381	1399	1415	1415	1419
45.721	1357	1352	1398	1460	1433	1434
45.747	1409	1357	1393	1466	1426	1408
45.773	1385	1328	1378	1403	1409	1413
45.799	1373	1314	1382	1380	1459	1413
45.825	1378	1318	1378	1394	1469	1443
45.851	1372	1368	1397	1423	1406	1484
45.877	1340	1376	1415	1394	1448	1446
45.903	1299	1378	1391	1408	1445	1452
45.929	1331	1361	1418	1417	1410	1436
45.955	1338	1358	1384	1457	1417	1429
45.981	1340	1349	1358	1435	1453	1374
46.007	1301	1353	1389	1394	1433	1389
46.033	1303	1390	1452	1382	1405	1406
46.059	1308	1394	1396	1389	1428	1442
46.085	1397	1400	1395	1392	1436	1452
46.111	1365	1371	1368	1450	1403	1434
46.137	1329	1367	1385	1456	1407	1440
46.163	1314	1334	1409	1352	1452	1396
46.189	1347	1339	1377	1356	1465	1405
46.215	1308	1374	1379	1345	1418	1434
46.241	1350	1428	1386	1420	1409	1505
46.267	1367	1400	1394	1385	1440	1458
46.293	1345	1332	1424	1400	1424	1434
46.319	1292	1399	1433	1381	1431	1440
46.345	1341	1397	1392	1407	1397	1407
46.371	1270	1321	1392	1397	1421	1419
46.397	1396	1336	1433	1409	1431	1346
46.423	1359	1366	1420	1455	1381	1344
46.449	1356	1410	1450	1432	1425	1453
46.475	1349	1384	1435	1412	1445	1455
46.501	1315	1420	1385	1422	1421	1439
46.527	1345	1439	1452	1420	1442	1457
46.553	1348	1411	1440	1440	1469	1399
46.579	1279	1373	1416	1434	1430	1480
46.605	1307	1406	1483	1423	1450	1490
46.631	1311	1418	1491	1458	1465	1524
46.657	1266	1361	1444	1507	1551	1475
46.683	1372	1423	1494	1458	1541	1486
46.709	1350	1382	1437	1419	1522	1441
46.735	1380	1438	1463	1415	1545	1430
46.761	1347	1403	1489	1421	1483	1475
46.787	1346	1443	1458	1463	1473	1508
46.813	1367	1452	1501	1473	1461	1481
46.839	1337	1431	1557	1455	1520	1528
46.865	1407	1495	1524	1499	1502	1507
46.891	1422	1570	1540	1499	1484	1516
46.917	1435	1532	1509	1493	1570	1581
46.943	1428	1504	1501	1544	1553	1568
46.969	1415	1524	1548	1578	1582	1595
46.995	1543	1514	1588	1541	1509	1598
47.021	1517	1540	1599	1536	1665	1602
47.047	1447	1595	1658	1572	1590	1619
47.073	1494	1583	1678	1642	1580	1662
47.099	1382	1617	1634	1612	1587	1618
47.125	1417	1594	1634	1661	1611	1597
47.151	1474	1531	1639	1623	1596	1606
47.177	1476	1616	1680	1648	1605	1688
47.203	1464	1609	1644	1684	1679	1702
47.229	1480	1622	1654	1688	1735	1693
47.255	1501	1614	1588	1674	1723	1676
47.281	1478	1606	1671	1679	1686	1701
47.307	1490	1605	1673	1737	1691	1772
47.333	1485	1686	1722	1700	1688	1745
47.359	1527	1712	1705	1657	1758	1732
47.385	1492	1642	1668	1695	1721	1709
47.411	1479	1596	1705	1614	1721	1607
47.437	1521	1590	1667	1666	1719	1654
47.463	1529	1612	1633	1613	1677	1667
47.489	1506	1601	1596	1653	1661	1685
47.515	1519	1605	1612	1621	1666	1690
47.541	1464	1591	1578	1496	1620	1626
47.567	1454	1551	1600	1583	1635	1545
47.593	1412	1517	1620	1587	1633	1559
47.619	1387	1487	1539	1540	1637	1552
47.645	1422	1491	1549	1487	1567	1532
47.671	1421	1480	1508	1511	1537	1532
47.697	1415	1457	1507	1542	1513	1509
47.723	1361	1423	1485	1498	1532	1486
47.749	1378	1441	1473	1495	1529	1535
47.775	1392	1456	1484	1486	1545	1538
47.801	1344	1432	1508	1418	1486	1512
47.827	1332	1412	1512	1451	1483	1496
47.853	1374	1432	1491	1439	1494	1484
47.879	1373	1411	1443	1385	1484	1459
47.905	1343	1406	1402	1416	1480	1501
47.931	1307	1420	1471	1458	1517	1466
47.957	1276	1441	1490	1436	1476	1435
47.983	1260	1454	1424	1385	1441	1433
48.009	1286	1406	1447	1424	1440	1391
48.035	1315	1395	1470	1429	1387	1410
48.061	1279	1380	1445	1361	1419	1455
48.087	1242	1368	1408	1367	1451	1483
48.113	1249	1386	1423	1351	1445	1495
48.139	1277	1380	1468	1343	1465	1466
48.165	1304	1371	1454	1398	1431	1423
48.191	1310	1345	1457	1419	1414	1428
48.217	1286	1359	1450	1433	1425	1432
48.243	1254	1376	1437	1418	1431	1433
48.269	1225	1366	1393	1407	1472	1441
48.295	1239	1377	1365	1427	1419	1414
48.321	1254	1350	1403	1429	1429	1369
48.347	1244	1320	1382	1420	1444	1434
48.373	1250	1348	1360	1404	1473	1437
48.399	1272	1370	1370	1428	1512	1448
48.425	1265	1393	1430	1376	1411	1382
48.451	1291	1384	1431	1403	1391	1413
48.477	1219	1368	1425	1467	1429	1433
48.503	1216	1350	1432	1438	1460	1437
48.529	1244	1390	1431	1433	1471	1452
48.555	1192	1395	1418	1465	1495	1457
48.581	1205	1337	1402	1458	1455	1425
48.607	1247	1372	1462	1480	1477	1469
48.633	1276	1390	1467	1466	1510	1510
48.659	1251	1348	1431	1520	1480	1446
48.685	1216	1341	1463	1480	1495	1510
48.711	1245	1414	1426	1463	1536	1548
48.737	1246	1349	1445	1423	1520	1542
48.763	1250	1397	1515	1434	1489	1535
48.789	1225	1463	1428	1512	1484	1482
48.815	1246	1421	1436	1526	1509	1477
48.841	1281	1353	1527	1516	1536	1478
48.867	1243	1405	1527	1458	1543	1544
48.893	1242	1381	1501	1510	1459	1567
48.919	1222	1366	1500	1552	1506	1510
48.945	1252	1374	1501	1569	1610	1417
48.971	1283	1458	1526	1579	1535	1500
48.997	1247	1374	1534	1548	1592	1572
49.023	1227	1430	1516	1579	1571	1569
49.049	1172	1432	1551	1553	1584	1615
49.075	1181	1471	1507	1547	1601	1577
49.101	1167	1470	1597	1577	1583	1642
49.127	1225	1465	1598	1659	1567	1604
49.153	1266	1470	1578	1621	1675	1588
49.179	1253	1461	1509	1590	1701	1556
49.205	1199	1468	1509	1595	1619	1702
49.231	1287	1442	1661	1623	1689	1645
49.257	1224	1485	1625	1621	1679	1575
49.283	1184	1445	1573	1674	1648	1650
49.309	1277	1528	1647	1689	1761	1696
49.335	1222	1460	1660	1697	1752	1765
49.361	1244	1459	1664	1658	1679	1646
49.387	1241	1536	1608	1650	1788	1773
49.413	1316	1530	1728	1612	1707	1751
49.439	1330	1563	1710	1695	1727	1827
49.465	1266	1557	1576	1672	1783	1766
49.491	1244	1582	1713	1692	1845	1861
49.517	1268	1542	1786	1718	1836	1826
49.543	1241	1547	1716	1754	1812	1884
49.569	1260	1555	1669	1777	1890	1879
49.595	1225	1558	1733	1765	1864	1855
49.621	1239	1555	1809	1716	1877	1908
49.647	1181	1635	1749	1775	1805	1796
49.673	1295	1594	1736	1760	1817	1862
49.699	1302	1524	1709	1784	1773	1833
49.725	1285	1556	1683	1835	1897	1811
49.751	1294	1629	1718	1717	1853	1836
49.777	1283	1605	1755	1719	1794	1850
49.803	1241	1596	1736	1778	1801	1899
49.829	1293	1597	1779	1730	1861	1848
49.855	1267	1590	1786	1765	1828	1862
49.881	1257	1579	1708	1736	1800	1803
49.907	1271	1626	1764	1745	1813	1770
49.933	1248	1561	1786	1700	1784	1770
49.959	1275	1626	1747	1763	1801	1835
49.985	1288	1611	1728	1727	1777	1825
50.011	1342	1571	1733	1736	1777	1820
50.037	1267	1601	1696	1762	1732	1745
50.063	1303	1571	1726	1724	1731	1745
50.089	1326	1599	1670	1701	1721	1728
50.115	1272	1623	1678	1676	1711	1709
50.141	1280	1625	1715	1652	1706	1723
50.167	1284	1641	1734	1691	1708	1707
50.193	1270	1637	1733	1653	1721	1690
50.219	1319	1655	1718	1643	1693	1659
50.245	1368	1648	1646	1642	1671	1653
50.271	1363	1653	1639	1626	1704	1660
50.297	1334	1639	1663	1618	1673	1684
50.323	1340	1580	1656	1639	1672	1650
50.349	1402	1586	1653	1629	1686	1640
50.375	1369	1610	1643	1576	1670	1631
50.401	1329	1545	1660	1555	1670	1668
50.427	1365	1606	1659	1575	1653	1653
50.453	1389	1671	1623	1599	1634	1588
50.479	1400	1646	1661	1564	1592	1599
50.505	1428	1632	1657	1570	1567	1587
50.531	1447	1636	1626	1594	1548	1561
50.557	1437	1677	1618	1608	1562	1559
50.583	1436	1677	1629	1595	1562	1525
50.609	1445	1638	1658	1545	1540	1552
50.635	1460	1629	1626	1495	1586	1595
50.661	1490	1660	1594	1496	1591	1538
50.687	1507	1696	1605	1534	1524	1507
50.713	1507	1665	1594	1491	1479	1544
50.739	1493	1637	1600	1465	1471	1502
50.765	1484	1630	1628	1486	1488	1484
50.791	1474	1610	1611	1497	1500	1543
50.817	1478	1610	1584	1529	1516	1478
50.843	1551	1605	1554	1510	1541	1434
50.869	1574	1614	1532	1478	1513	1498
50.895	1502	1643	1538	1439	1485	1498
50.921	1474	1661	1540	1464	1521	1453
50.947	1467	1654	1562	1508	1492	1428
50.973	1488	1665	1592	1468	1439	1458
50.999	1522	1636	1593	1501	1511	1469
51.025	1536	1585	1539	1496	1524	1443
51.051	1569	1628	1535	1482	1500	1421
51.077	1524	1635	1486	1448	1482	1489
51.103	1537	1672	1466	1417	1425	1473
51.129	1548	1559	1519	1510	1408	1422
51.155	1559	1541	1547	1483	1411	1445
51.181	1545	1555	1560	1420	1442	1439
51.207	1471	1527	1529	1407	1438	1446
51.233	1437	1522	1517	1450	1408	1390
51.259	1455	1530	1553	1433	1420	1418
51.285	1485	1575	1522	1365	1435	1402
51.311	1520	1508	1471	1393	1420	1422
51.337	1481	1461	1489	1385	1423	1393
51.363	1468	1518	1512	1408	1408	1423
51.389	1479	1484	1475	1367	1457	1379
51.415	1457	1440	1429	1425	1465	1384
51.441	1423	1468	1407	1377	1429	1365
51.467	1433	1430	1435	1353	1468	1346
51.493	1444	1434	1410	1405	1348	1333
51.519	1459	1420	1421	1401	1427	1324
51.545	1416	1416	1401	1350	1450	1368
51.571	1355	1333	1470	1350	1375	1382
51.597	1402	1368	1383	1261	1334	1369
51.623	1387	1354	1395	1274	1383	1350
51.649	1383	1395	1380	1318	1400	1422
51.675	1435	1381	1302	1377	1395	1368
51.701	1344	1403	1371	1338	1391	1375
51.727	1337	1417	1341	1418	1357	1402
51.753	1327	1345	1330	1300	1353	1408
51.779	1368	1439	1358	1336	1339	1341
51.805	1298	1318	1380	1310	1318	1345
51.831	1351	1327	1390	1350	1331	1372
51.857	1313	1422	1348	1342	1333	1402
51.883	1355	1342	1413	1298	1380	1306
51.909	1313	1382	1316	1294	1360	1418
51.935	1285	1360	1407	1311	1357	1326
51.961	1322	1272	1417	1328	1376	1389
51.987	1401	1363	1402	1344	1383	1314
52.013	1397	1390	1354	1333	1371	1357
52.039	1363	1358	1317	1347	1322	1293
52.065	1316	1349	1348	1369	1372	1407
52.091	1319	1345	1354	1305	1347	1358
52.117	1375	1338	1324	1338	1359	1383
52.143	1358	1310	1346	1294	1378	1361
52.169	1368	1360	1338	1283	1383	1334
52.195	1266	1307	1337	1306	1380	1332
52.221	1348	1302	1376	1354	1400	1358
52.247	1285	1355	1322	1324	1441	1326
52.273	1220	1282	1353	1303	1412	1335
52.299	1287	1377	1361	1328	1365	1307
52.325	1299	1309	1409	1378	1331	1371
52.351	1275	1346	1323	1385	1356	1331
52.377	1231	1363	1372	1304	1327	1262
52.403	1316	1392	1307	1288	1342	1322
52.429	1289	1354	1353	1304	1382	1306
52.455	1244	1342	1412	1338	1353	1342
52.481	1258	1286	1350	1331	1385	1307
52.507	1258	1329	1295	1362	1381	1329
52.533	1240	1293	1365	1359	1338	1322
52.559	1240	1313	1344	1296	1291	1338
52.585	1233	1359	1344	1284	1356	1310
52.611	1225	1295	1322	1305	1344	1331
52.637	1266	1304	1328	1327	1310	1331
52.663	1238	1289	1329	1334	1412	1337
52.689	1248	1356	1378	1330	1381	1370
52.715	1288	1347	1334	1374	1339	1366
52.741	1319	1321	1319	1389	1399	1348
52.767	1284	1328	1362	1372	1393	1348
52.793	1247	1345	1402	1318	1369	1342
52.819	1276	1328	1313	1336	1388	1333
52.845	1274	1339	1306	1381	1358	1299
52.871	1310	1315	1344	1305	1331	1295
52.897	1281	1293	1296	1313	1346	1334
52.923	1277	1318	1326	1356	1359	1370
52.949	1232	1340	1309	1315	1363	1350
52.975	1249	1314	1278	1332	1365	1330
53.001	1279	1281	1290	1333	1326	1358
53.027	1270	1291	1338	1355	1309	1324
53.053	1262	1309	1326	1363	1329	1306
53.079	1228	1303	1316	1353	1349	1289
53.105	1239	1294	1320	1357	1332	1281
53.131	1254	1269	1323	1341	1340	1311
53.157	1249	1296	1293	1352	1338	1345
53.183	1254	1287	1287	1353	1322	1341
53.209	1251	1278	1309	1343	1331	1352
53.235	1269	1281	1296	1365	1329	1372
53.261	1300	1285	1285	1350	1314	1352
53.287	1303	1298	1301	1304	1303	1327
53.313	1265	1305	1334	1296	1304	1376
53.339	1245	1325	1312	1303	1331	1389
53.365	1246	1270	1301	1293	1344	1329
53.391	1270	1239	1320	1306	1341	1340
53.417	1302	1262	1303	1349	1339	1347
53.443	1252	1263	1315	1388	1332	1349
53.469	1236	1283	1314	1367	1340	1368
53.495	1269	1257	1307	1284	1348	1381
53.521	1269	1244	1305	1277	1359	1375
53.547	1246	1329	1332	1286	1356	1330
53.573	1238	1311	1338	1265	1348	1289
53.599	1219	1271	1272	1276	1308	1290
53.625	1216	1268	1285	1301	1304	1299
53.651	1293	1256	1303	1275	1318	1314
53.677	1235	1242	1312	1320	1351	1297
53.703	1190	1301	1325	1290	1301	1328
53.729	1204	1298	1276	1290	1277	1328
53.755	1130	1257	1322	1286	1300	1308
53.781	1187	1225	1323	1325	1319	1295
53.807	1221	1259	1328	1329	1342	1327
53.833	1202	1256	1299	1258	1306	1317
53.859	1216	1247	1285	1267	1269	1350
53.885	1238	1307	1313	1256	1282	1366
53.911	1203	1326	1300	1326	1306	1322
53.937	1233	1276	1290	1345	1293	1362
53.963	1233	1282	1308	1330	1351	1363
53.989	1255	1292	1283	1261	1305	1326
54.015	1177	1338	1288	1282	1245	1312
54.041	1185	1295	1278	1229	1337	1304
54.067	1168	1232	1275	1305	1317	1341
54.093	1197	1288	1272	1352	1322	1316
54.119	1248	1268	1292	1334	1289	1416
54.145	1258	1308	1319	1346	1316	1347
54.171	1191	1337	1319	1372	1354	1374
54.197	1262	1366	1362	1339	1413	1349
54.223	1207	1338	1346	1386	1376	1395
54.249	1264	1349	1392	1328	1360	1432
54.275	1265	1305	1396	1386	1391	1345
54.301	1242	1362	1366	1407	1425	1358
54.327	1183	1330	1350	1379	1416	1396
54.353	1258	1350	1347	1397	1408	1358
54.379	1230	1312	1313	1434	1420	1367
54.405	1254	1372	1348	1383	1368	1299
54.431	1309	1344	1376	1335	1369	1443
54.457	1313	1296	1318	1346	1330	1403
54.483	1303	1261	1284	1316	1356	1276
54.509	1177	1307	1289	1363	1303	1321
54.535	1276	1257	1316	1266	1396	1325
54.561	1233	1243	1308	1267	1323	1320
54.587	1187	1275	1304	1288	1312	1277
54.613	1163	1308	1285	1258	1332	1403
54.639	1270	1220	1280	1266	1260	1268
54.665	1221	1274	1327	1309	1233	1220
54.691	1195	1258	1288	1226	1286	1262
54.717	1216	1183	1254	1198	1279	1242
54.743	1243	1273	1260	1237	1247	1372
54.769	1216	1234	1239	1203	1240	1342
54.795	1156	1203	1232	1169	1251	1348
54.821	1170	1218	1254	1224	1274	1297
54.847	1124	1235	1223	1293	1237	1270
54.873	1158	1231	1249	1234	1266	1225
54.899	1189	1220	1254	1239	1285	1336
54.925	1222	1180	1226	1221	1261	1336
54.951	1154	1231	1235	1271	1276	1294
54.977	1156	1232	1199	1247	1237	1234
55.003	1182	1238	1255	1261	1270	1250
55.029	1218	1273	1246	1262	1318	1268
55.055	1180	1197	1274	1241	1306	1328
55.081	1189	1258	1194	1272	1244	1301
55.107	1115	1207	1280	1238	1236	1322
55.133	1158	1209	1291	1296	1258	1297
55.159	1189	1228	1297	1261	1312	1281
55.185	1184	1221	1246	1216	1357	1264
55.211	1201	1209	1227	1260	1266	1271
55.237	1175	1243	1305	1259	1288	1319
55.263	1195	1257	1254	1210	1226	1281
55.289	1147	1296	1241	1209	1264	1288
55.315	1174	1242	1213	1248	1261	1294
55.341	1185	1229	1285	1223	1299	1279
55.367	1209	1219	1298	1256	1343	1274
55.393	1183	1228	1237	1291	1335	1255
55.419	1205	1206	1271	1309	1313	1310
55.445	1205	1233	1260	1298	1320	1297
55.471	1188	1223	1270	1260	1311	1266
55.497	1191	1227	1258	1273	1290	1288
55.523	1182	1197	1270	1291	1295	1314
55.549	1178	1229	1261	1290	1297	1311
55.575	1200	1236	1281	1311	1298	1328
55.601	1212	1258	1254	1299	1295	1320
55.627	1215	1321	1282	1308	1282	1317
55.653	1202	1281	1303	1329	1295	1353
55.679	1217	1228	1277	1317	1273	1353
55.705	1199	1269	1273	1312	1270	1328
55.731	1232	1303	1273	1286	1322	1337
55.757	1270	1284	1306	1321	1321	1346
55.783	1241	1299	1284	1354	1318	1360
55.809	1230	1305	1286	1375	1374	1421
55.835	1247	1306	1353	1382	1422	1427
55.861	1240	1330	1398	1362	1431	1437
55.887	1267	1352	1430	1401	1434	1454
55.913	1309	1376	1460	1471	1447	1422
55.939	1347	1432	1482	1523	1483	1460
55.965	1377	1462	1507	1528	1548	1558
55.991	1378	1520	1572	1526	1566	1609
56.017	1400	1608	1620	1583	1555	1610
56.043	1419	1599	1633	1625	1636	1629
56.069	1468	1618	1656	1625	1717	1659
56.095	1497	1620	1666	1675	1738	1701
56.121	1490	1671	1711	1703	1767	1739
56.147	1523	1778	1783	1720	1778	1755
56.173	1585	1776	1792	1802	1808	1855
56.199	1622	1795	1782	1837	1838	1936
56.225	1624	1795	1812	1886	1884	1908
56.251	1623	1844	1835	1938	1936	1940
56.277	1626	1842	1891	1947	2001	1982
56.303	1655	1897	1921	1964	1980	2025
56.329	1689	1948	1952	1945	1993	2045
56.355	1742	1907	1974	1972	2055	2028
56.381	1775	1918	1998	1990	2071	2034
56.407	1799	1999	1970	1947	2003	2063
56.433	1826	1916	1931	1944	1998	2062
56.459	1838	1852	1960	1914	1948	1995
56.485	1748	1880	1947	1861	1921	1972
56.511	1762	1806	1839	1826	1904	1949
56.537	1739	1754	1805	1805	1849	1818
56.563	1741	1711	1795	1782	1754	1820
56.589	1660	1662	1812	1681	1772	1739
56.615	1584	1623	1639	1647	1700	1725
56.641	1585	1603	1594	1538	1613	1615
56.667	1555	1500	1560	1553	1640	1550
56.693	1463	1475	1556	1501	1486	1547
56.719	1395	1414	1488	1500	1492	1508
56.745	1366	1385	1445	1447	1428	1430
56.771	1349	1373	1388	1416	1379	1354
56.797	1324	1332	1411	1389	1454	1404
56.823	1264	1311	1359	1303	1412	1367
56.849	1290	1297	1305	1308	1347	1372
56.875	1255	1356	1322	1274	1319	1387
56.901	1238	1228	1237	1246	1293	1400
56.927	1183	1256	1275	1271	1339	1362
56.953	1156	1188	1258	1255	1268	1270
56.979	1201	1218	1289	1294	1230	1269
57.005	1196	1233	1247	1322	1239	1282
57.031	1188	1247	1209	1273	1244	1226
57.057	1226	1168	1323	1259	1227	1219
57.083	1178	1227	1222	1189	1280	1221
57.109	1167	1220	1216	1350	1205	1234
57.135	1184	1206	1158	1249	1235	1219
57.161	1186	1221	1240	1198	1206	1271
57.187	1173	1193	1253	1244	1187	1233
57.213	1147	1162	1251	1221	1286	1247
57.239	1138	1171	1150	1212	1273	1213
57.265	1121	1188	1221	1244	1181	1295
57.291	1142	1156	1220	1134	1212	1245
57.317	1097	1130	1226	1192	1224	1236
57.343	1099	1222	1241	1127	1250	1259
57.369	1134	1151	1220	1201	1237	1252
57.395	1149	1132	1164	1220	1235	1243
57.421	1166	1172	1191	1204	1231	1265
57.447	1156	1239	1214	1241	1238	1180
57.473	1139	1223	1219	1169	1248	1239
57.499	1152	1167	1220	1173	1221	1178
57.525	1056	1150	1196	1205	1218	1218
57.551	1095	1157	1180	1152	1199	1234
57.577	1126	1212	1167	1204	1201	1210
57.603	1159	1197	1187	1240	1238	1187
57.629	1116	1178	1221	1143	1218	1245
57.655	1164	1185	1228	1177	1196	1207
57.681	1090	1176	1215	1158	1173	1246
57.707	1122	1164	1234	1210	1219	1252
57.733	1135	1181	1179	1216	1177	1261
57.759	1036	1152	1202	1248	1211	1254
57.785	1095	1196	1286	1224	1209	1189
57.811	1104	1201	1225	1190	1232	1172
57.837	1138	1203	1246	1169	1229	1183
57.863	1045	1183	1235	1212	1241	1202
57.889	1081	1156	1208	1218	1221	1258
57.915	1120	1187	1201	1205	1224	1213
57.941	1141	1166	1196	1221	1203	1231
57.967	1075	1185	1194	1161	1217	1257
57.993	1096	1181	1205	1127	1183	1237
58.019	1129	1159	1256	1172	1171	1218
58.045	1108	1170	1220	1212	1194	1201
58.071	1078	1157	1167	1155	1216	1159
58.097	1082	1136	1126	1169	1174	1240
58.123	1106	1165	1150	1217	1235	1249
58.149	1128	1161	1149	1144	1207	1228
58.175	1142	1184	1162	1177	1167	1220
58.201	1100	1212	1153	1200	1186	1207
58.227	1092	1150	1212	1227	1175	1237
58.253	1095	1109	1217	1220	1189	1204
58.279	1068	1153	1175	1180	1201	1174
58.305	1089	1180	1154	1156	1204	1161
58.331	1111	1165	1183	1164	1208	1148
58.357	1115	1177	1200	1202	1196	1207
58.383	1127	1230	1168	1209	1186	1229
58.409	1111	1176	1167	1174	1213	1181
58.435	1128	1127	1220	1161	1226	1173
58.461	1138	1154	1214	1208	1174	1202
58.487	1077	1142	1187	1204	1159	1207
58.513	1085	1128	1201	1186	1208	1196
58.539	1149	1133	1210	1189	1244	1219
58.565	1132	1144	1206	1172	1187	1235
58.591	1068	1152	1193	1202	1167	1218
58.617	1053	1149	1200	1207	1240	1184
58.643	1071	1150	1206	1181	1239	1184
58.669	1070	1187	1175	1160	1191	1203
58.695	1080	1179	1171	1166	1175	1172
58.721	1085	1118	1202	1204	1184	1164
58.747	1081	1152	1187	1187	1170	1170
58.773	1104	1159	1173	1213	1194	1206
58.799	1114	1138	1164	1222	1174	1206
58.825	1100	1174	1152	1215	1163	1185
58.851	1083	1177	1190	1195	1192	1206
58.877	1085	1117	1165	1170	1178	1211
58.903	1066	1116	1195	1151	1184	1218
58.929	1059	1155	1211	1167	1168	1213
58.955	1067	1134	1223	1170	1202	1164
58.981	1059	1194	1199	1111	1214	1192
59.007	1063	1167	1156	1120	1175	1214
59.033	1077	1129	1167	1130	1163	1195
59.059	1105	1174	1209	1153	1150	1214
59.085	1120	1188	1166	1163	1210	1228
59.111	1123	1195	1198	1184	1187	1233
59.137	1168	1129	1174	1226	1183	1229
59.163	1149	1152	1168	1192	1133	1193
59.189	1053	1201	1166	1176	1169	1190
59.215	1046	1138	1216	1183	1194	1267
59.241	1082	1131	1179	1133	1227	1197
59.267	1124	1177	1207	1161	1202	1216
59.293	1120	1151	1161	1188	1249	1204
59.319	1106	1165	1189	1206	1113	1219
59.345	1118	1170	1205	1170	1201	1200
59.371	1096	1175	1233	1200	1240	1288
59.397	1083	1135	1205	1243	1150	1257
59.423	1079	1128	1216	1224	1212	1229
59.449	1131	1192	1178	1205	1207	1179
59.475	1074	1213	1272	1206	1175	1195
59.501	1085	1257	1219	1312	1263	1275
59.527	1140	1254	1295	1260	1212	1297
59.553	1167	1326	1340	1301	1246	1307
59.579	1100	1263	1356	1357	1332	1359
59.605	1152	1392	1357	1393	1424	1368
59.631	1168	1400	1394	1406	1392	1413
59.657	1228	1356	1374	1400	1344	1383
59.683	1296	1258	1295	1387	1335	1431
59.709	1306	1285	1375	1292	1323	1282
59.735	1329	1342	1326	1300	1334	1363
59.761	1246	1249	1339	1310	1353	1335
59.787	1338	1294	1329	1355	1383	1390
59.813	1258	1274	1292	1318	1315	1333
59.839	1245	1220	1248	1275	1233	1287
59.865	1275	1296	1248	1208	1265	1261
59.891	1277	1223	1212	1199	1277	1288
59.917	1235	1165	1283	1254	1176	1246
59.943	1207	1212	1228	1254	1248	1226
59.969	1179	1256	1179	1188	1268	1175
59.995	1179	1163	1168	1230	1201	1237
60.021	1139	1148	1233	1214	1190	1185
60.047	1159	1136	1278	1226	1135	1245
60.073	1094	1149	1255	1187	1220	1233
60.099	1146	1121	1260	1137	1153	1209
60.125	1099	1176	1253	1193	1160	1187
60.151	1136	1161	1161	1173	1156	1142
60.177	1152	1221	1179	1204	1186	1225
60.203	1160	1209	1193	1224	1201	1223
60.229	1106	1177	1199	1228	1182	1181
60.255	1072	1188	1209	1177	1219	1159
60.281	1080	1212	1193	1184	1234	1208
60.307	1116	1218	1241	1215	1234	1212
60.333	1121	1192	1202	1223	1194	1241
60.359	1125	1169	1153	1215	1197	1191
60.385	1171	1149	1219	1243	1211	1262
60.411	1147	1197	1201	1240	1212	1265
60.437	1132	1212	1231	1252	1241	1241
60.463	1123	1208	1218	1220	1253	1241
60.489	1122	1188	1199	1220	1268	1236
60.515	1137	1199	1166	1234	1220	1180
60.541	1163	1191	1186	1232	1239	1190
60.567	1157	1180	1214	1239	1221	1235
60.593	1144	1158	1206	1201	1261	1179
60.619	1114	1139	1191	1216	1228	1172
60.645	1118	1153	1188	1245	1187	1228
60.671	1142	1169	1251	1195	1175	1191
60.697	1141	1240	1224	1186	1194	1227
60.723	1121	1214	1209	1166	1206	1222
60.749	1151	1135	1207	1197	1232	1197
60.775	1179	1198	1181	1206	1201	1177
60.801	1093	1170	1172	1180	1167	1188
60.827	1063	1176	1164	1148	1193	1189
60.853	1129	1224	1173	1197	1179	1192
60.879	1159	1180	1187	1208	1190	1205
60.905	1132	1185	1202	1224	1209	1192
60.931	1152	1186	1223	1210	1193	1223
60.957	1121	1187	1191	1225	1185	1255
60.983	1116	1199	1185	1205	1173	1229
61.009	1149	1166	1175	1186	1159	1178
61.035	1140	1139	1149	1222	1150	1175
61.061	1120	1156	1165	1198	1187	1213
61.087	1114	1191	1201	1174	1172	1228
61.113	1108	1186	1218	1210	1155	1182
61.139	1093	1134	1203	1231	1162	1173
61.165	1114	1118	1173	1192	1145	1173
61.191	1111	1126	1171	1168	1152	1195
61.217	1105	1137	1208	1174	1176	1201
61.243	1124	1169	1193	1181	1208	1162
61.269	1102	1166	1199	1195	1196	1212
61.295	1122	1172	1213	1183	1194	1218
61.321	1152	1184	1171	1208	1160	1203
61.347	1128	1173	1191	1199	1133	1188
61.373	1109	1173	1184	1162	1196	1186
61.399	1108	1183	1208	1222	1226	1203
61.425	1124	1217	1230	1246	1220	1210
61.451	1125	1172	1178	1240	1236	1213
61.477	1117	1132	1198	1184	1225	1209
61.503	1146	1163	1199	1196	1201	1187
61.529	1159	1192	1196	1224	1163	1173
61.555	1141	1129	1192	1235	1169	1171
61.581	1094	1207	1203	1182	1236	1241
61.607	1109	1247	1179	1215	1233	1254
61.633	1138	1180	1175	1232	1222	1247
61.659	1139	1181	1224	1226	1189	1200
61.685	1094	1202	1210	1281	1221	1253
61.711	1140	1213	1212	1222	1279	1244
61.737	1125	1204	1205	1173	1259	1257
61.763	1125	1176	1233	1191	1267	1264
61.789	1144	1214	1189	1242	1268	1269
61.815	1138	1149	1243	1247	1265	1240
61.841	1134	1211	1248	1254	1239	1259
61.867	1100	1211	1241	1287	1253	1243
61.893	1178	1220	1236	1240	1219	1232
61.919	1161	1185	1318	1321	1282	1288
61.945	1183	1230	1275	1266	1197	1263
61.971	1137	1218	1306	1299	1265	1249
[truncated: 1,100 more rows]

## Sheet: Fig. 3b
Time (min)	Conversion	Selectivity
10	99.1835	30.6387
20	93.7428	72.957
30	90.379	87.7625
40	84.0155	93.2505
50	64.054	94.1209
60	56.3032	94.5756

## Sheet: Fig. 3c
C2H2:H2	Conversion	error bar	Selectivity	error bar
1/3	9.71055	1.20193	99.9	0.1
1/6	25.4964	1.96352	98.5439	0.60503
1/9	52.9072	2.852	94.5112	0.1772
1/12	79.4241	4.63333	91.1121	0.3472
1/15	93.4909	3.31191	86.0756	0.73388

## Sheet: Fig. 3d
Time (min)	Conversion (Ni3ZnC0.7/oCNT)	Selectivity (Ni3ZnC0.7/oCNT)	Conversion (Ni/oCNT)	Selectivity (Ni/oCNT)
10	97.8682	93.6315	99.7375	27.3236
20	98.3749	94.053	99.675	36.6334
30	98.3391	93.4172	99.5417	49.8685
40	98.4959	93.7836	99.0833	65.185
50	98.5535	93.7072	98.75	72.2211
60	98.6649	93.5236	98.2083	75.7397
70	98.6949	93.1078	97.7083	78.9957
80	98.7568	93.3992	97	81.0233
90	98.5963	93.7599	96.3333	82.7009
100	98.7852	94.02	95.4583	83.0011
110	98.9074	93.6694	94.7917	84.6048
120	98.7764	93.7187	94.0417	85.7291
130	98.9897	94.0185	92.875	85.5526
140	98.9299	93.5438	91.7917	86.0353
150	98.9523	93.2044	91.0417	86.4925
160	98.9339	93.5131	90.2917	87.0981
170	98.8376	93.4691	88.8333	87.1269
180	98.9837	94.1967	87.75	87.0982
190	98.9635	93.9177	87.0417	87.5459
200	99.0147	94.3292	86.0833	87.8564
210	99.0011	94.1036	85.5	88.1049
220	99.0208	94.2664	84.2917	88.0687
230	99.0021	94.053	83.4583	88.0877
240	98.9704	94.2892	82.3333	87.9161
250	98.9252	94.3454	81.5	87.7489
260	99.0882	94.1265	81.2083	88.2926
270	98.986	93.7248	80.4583	88.1235
280	98.6803	94.213	79.5417	87.7568
290	98.9475	93.8314	78.25	87.4938
300	99.0487	94.4008	78.0833	87.778
310	99.0869	94.2497	76.7083	87.2557
320	99.0281	94.4903	76.5	87.4989
330	98.951	94.2262	77.2083	88.3754
340	99.0232	94.5276	75.6667	87.4992
350	98.9248	94.2659	76.375	88.3418
360	98.9598	94.3603	75.25	87.6464
370	98.9661	94.7491	75.1667	88.2455
380	99.0285	94.0686	75.125	88.217
390	98.9471	94.3653	74.2083	87.6509
400	98.6901	94.6139	73.5417	87.6241
410	99.0563	94.6248	74.0833	87.8487
420	98.9086	94.4289	73	87.3862
430	98.9581	94.1979	72.625	87.3701
440	98.9602	94.3139	72.4167	87.6315
450	98.9886	94.6222	72.75	87.6977
460	98.9078	94.6386	73.25	88.3055
470	98.75	94.8945	71.7917	87.3361
480	98.7917	94.5593	71.875	87.7895
490	98.8945	94.6436	71.6667	87.7188
500	98.828	94.233	71.7083	87.8664
510	98.7858	94.5047	71.2083	87.7159
520	98.8472	94.6447	70.6667	87.192
530	98.6845	94.2405	70.0417	86.8619
540	98.7496	94.6307	69.9583	86.1268
550	98.7737	94.5549	69.3333	86.7675
560	98.6581	94.5113	69.5417	86.9761
570	98.7258	94.5828	70.2083	87.7289
580	98.6858	94.6519	70.625	87.7588
590	98.7485	94.2455	70.25	87.7661
600	98.6061	94.0399	69.7083	87.2501
610	98.6266	94.4127	70.2917	87.8715
620	98.5722	94.5358	69.4167	87.2947
630	98.6401	94.8981	69.875	87.6893
640	98.3917	94.8077	69	86.8385
650	98.4975	94.9064	69.2083	86.858
660	98.4076	94.6074	68.4167	86.5442
670	98.4744	95.0847	69.25	86.9815
680	98.3917	94.9126	69.375	87.1773
690	98.2989	94.9914	69.375	87.4584
700	98.2913	94.9294	68.9167	86.5419
710	98.0543	94.8189	69	87.1149
720	98.1597	94.8953	69.1667	87.3517
730	98.1442	95.173	68.9167	86.8544
740	98.0306	95.2152	69.2917	86.1432
750	98.1148	95.3088	69	86.8393

[truncated: 12 more sheets: Fig. 4a, Fig. 4b, Fig. S2, Fig. S4, Fig. S5, Fig. S10, Fig. S11, Fig. S12, Fig. S15, Fig. S16, Fig. S17, Fig. S19]
